# Supplementary material for: Enhanced brain structure-function tethering in transmodal cortex revealed by high-frequency eigenmodes
Source: Nat Commun. 2023 Oct 24;14:6744. doi: 10.1038/s41467-023-42053-4 (PMC10598018; doi:10.1038/s41467-023-42053-4)
Supplement: Supplementary file 3 — Source Data [file 41467_2023_42053_MOESM3_ESM.xlsx]

## Sheet: Fig. 2
regions_id	rsn_id	R	z		rsn_id	rsn_name	R_mean
1	5	0.346214	-12.3721		1	'vis'	0.697832
2	5	0.528746	2.31636		2	'sm'	0.559572
3	5	0.551263	4.12832		3	'da'	0.524365
4	5	0.309796	-15.3026		4	'va'	0.444003
5	5	0.68394	14.8049		5	'limbic'	0.430409
6	5	0.610483	8.89377		6	'fpn'	0.46266
7	5	0.430409	-5.59686		7	'dmn'	0.423505
8	5	0.492018	-0.639164
9	5	0.480616	-1.55664
10	5	0.514707	1.18667
11	5	0.498292	-0.134232
12	5	0.310275	-15.2641
13	5	0.377738	-9.83531
14	5	0.501488	0.122921
15	5	0.543374	3.4935
16	5	0.503545	0.288477
17	5	0.528775	2.31872
18	7	0.627863	18.7629
19	7	0.600211	14.7102
20	7	0.593798	13.7703
21	7	0.562999	9.2564
22	5	0.467432	-2.61761
23	5	0.341174	-12.7776
24	5	0.399376	-8.0941
25	5	0.345134	-12.459
26	5	0.41688	-6.68551
27	5	0.355259	-11.6442
28	5	0.482178	-1.43099
29	5	0.352452	-11.8701
30	5	0.412943	-7.00237
31	5	0.46418	-2.87927
32	5	0.414771	-6.85523
33	5	0.419483	-6.47602
34	5	0.468812	-2.50655
35	4	0.281168	-19.9134
36	4	0.449144	-4.6182
37	4	0.308222	-17.45
38	4	0.622819	11.1959
39	4	0.527238	2.49273
40	4	0.484383	-1.40947
41	4	0.310721	-17.2225
42	4	0.480871	-1.72933
43	4	0.47966	-1.83961
44	4	0.547206	4.31088
45	4	0.33086	-15.3887
46	4	0.291589	-18.9645
47	4	0.304903	-17.7522
48	4	0.352465	-13.4214
49	4	0.333271	-15.1691
50	4	0.367944	-12.0119
51	4	0.274661	-20.5059
52	6	0.524865	1.53114
53	6	0.326427	-10.7791
54	6	0.456211	-2.72783
55	6	0.361167	-8.62392
56	6	0.530969	1.90981
57	6	0.506628	0.399795
58	6	0.284042	-13.4084
59	6	0.264419	-14.6257
60	6	0.278124	-13.7756
61	6	0.270618	-14.2412
62	6	0.244404	-15.8674
63	6	0.344137	-9.68042
64	6	0.575246	4.65651
65	6	0.615021	7.12402
66	6	0.492776	-0.45951
67	6	0.460247	-2.4775
68	6	0.380558	-7.42101
69	6	0.491196	-0.55754
70	6	0.592109	5.70263
71	6	0.591142	5.64266
72	6	0.492603	-0.470265
73	6	0.48275	-1.0815
74	6	0.477785	-1.38952
75	6	0.545078	2.78507
76	6	0.57748	4.7951
77	6	0.460224	-2.47891
78	6	0.457512	-2.64715
79	7	0.410002	-13.1669
80	7	0.436143	-9.3357
81	7	0.445566	-7.95463
82	7	0.408758	-13.3492
83	7	0.437755	-9.09934
84	7	0.448038	-7.59227
85	7	0.500386	0.0798336
86	7	0.498166	-0.245495
87	7	0.521089	3.11414
88	7	0.492144	-1.12804
89	7	0.532217	4.74497
90	7	0.514391	2.13234
91	7	0.634564	19.745
92	7	0.489196	-1.56012
93	7	0.525712	3.79164
94	7	0.44887	-7.47038
95	7	0.438165	-9.03926
96	7	0.478565	-3.11819
97	7	0.516169	2.39305
98	7	0.497626	-0.324726
99	7	0.343977	-22.8435
100	7	0.593963	13.7945
101	7	0.578595	11.5421
102	7	0.451107	-7.1425
103	7	0.401015	-14.484
104	7	0.47997	-2.9123
105	7	0.594729	13.9067
106	7	0.337218	-23.8341
107	7	0.379733	-17.6031
108	7	0.294456	-30.1013
109	7	0.524744	3.64981
110	7	0.565238	9.58452
111	7	0.466151	-4.93761
112	7	0.343771	-22.8736
113	7	0.27908	-32.3548
114	7	0.51674	2.47667
115	7	0.384692	-16.8763
116	7	0.399103	-14.7642
117	7	0.552701	7.74716
118	7	0.403893	-14.0623
119	7	0.34118	-23.2535
120	7	0.44245	-8.41129
121	6	0.273788	-14.0445
122	6	0.346489	-9.53453
123	6	0.381937	-7.33544
124	6	0.38956	-6.8626
125	6	0.467452	-2.03051
126	6	0.548297	2.98475
127	6	0.387931	-6.96363
128	6	0.497241	-0.182531
129	6	0.508414	0.510583
130	6	0.465073	-2.17807
131	6	0.396743	-6.417
132	2	0.459481	-5.1198
133	2	0.512226	1.55123
134	2	0.459946	-5.06098
135	2	0.448704	-6.48284
136	2	0.557792	7.31427
137	2	0.601086	12.7899
138	2	0.675764	22.235
139	2	0.625422	15.8679
140	2	0.366557	-16.8726
141	2	0.240321	-32.8386
142	2	0.309854	-24.0442
143	2	0.566243	8.38311
144	2	0.68004	22.7759
145	2	0.62757	16.1396
146	2	0.553793	6.8085
147	2	0.486348	-1.72178
148	2	0.425078	-9.47103
149	2	0.299951	-25.2967
150	2	0.424979	-9.48347
151	2	0.389169	-14.0127
152	2	0.547069	5.95811
153	2	0.628822	16.2979
154	2	0.560843	7.7001
155	2	0.570196	8.8831
156	2	0.650032	18.9805
157	2	0.663772	20.7183
158	2	0.587354	11.0531
159	2	0.423379	-9.68595
160	2	0.636596	17.2812
161	2	0.651204	19.1287
162	2	0.560037	7.59824
163	2	0.505001	0.637397
164	2	0.616075	14.6858
165	2	0.490035	-1.25543
166	2	0.499803	-0.0199775
167	2	0.494743	-0.659983
168	2	0.464051	-4.54186
169	2	0.453898	-5.82592
170	2	0.538297	4.84863
171	2	0.509807	1.24524
172	2	0.592437	11.696
173	2	0.41182	-11.1479
174	2	0.453275	-5.90468
175	2	0.378421	-15.3721
176	2	0.511087	1.40721
177	2	0.536939	4.67681
178	2	0.462568	-4.72938
179	2	0.451984	-6.068
180	7	0.445681	-7.93777
181	7	0.46901	-4.51871
182	7	0.552996	7.79031
183	7	0.513324	1.97611
184	4	0.411513	-8.0448
185	4	0.537516	3.4286
186	4	0.475411	-2.22645
187	4	0.288078	-19.2843
188	4	0.357216	-12.9888
189	4	0.344612	-14.1365
190	4	0.464037	-3.26213
191	4	0.358681	-12.8555
192	4	0.535619	3.25585
193	4	0.452978	-4.26911
194	4	0.441251	-5.33689
195	4	0.427757	-6.56562
196	4	0.322285	-16.1695
197	4	0.343888	-14.2024
198	4	0.439154	-5.52784
199	7	0.277026	-32.6558
200	7	0.294453	-30.1018
201	7	0.341572	-23.196
202	7	0.291385	-30.5514
203	7	0.386674	-16.5859
204	7	0.452901	-6.87958
205	2	0.598334	12.4419
206	2	0.620913	15.2976
207	2	0.643268	18.1251
208	2	0.654728	19.5744
209	2	0.684816	23.3799
210	2	0.664814	20.8501
211	2	0.717166	27.4714
212	2	0.704467	25.8652
213	2	0.70431	25.8454
214	2	0.676986	22.3896
215	2	0.689117	23.9238
216	2	0.748636	31.4517
217	2	0.728993	28.9673
218	2	0.689096	23.9212
219	2	0.705176	25.955
220	2	0.714338	27.1137
221	2	0.699422	25.2273
222	2	0.61874	15.0228
223	2	0.670329	21.5477
224	2	0.653092	19.3675
225	2	0.687247	23.6874
226	2	0.651366	19.1493
227	2	0.670302	21.5443
228	2	0.655883	19.7205
229	2	0.518367	2.32797
230	2	0.629872	16.4307
231	2	0.551936	6.57364
232	2	0.428297	-9.06393
233	2	0.567146	8.49733
234	2	0.28299	-27.4419
235	4	0.559074	5.39154
236	4	0.403956	-8.73284
237	4	0.676507	16.0845
238	4	0.690517	17.3603
239	4	0.544139	4.03161
240	4	0.367228	-12.0771
241	4	0.422652	-7.03047
242	4	0.342266	-14.3501
243	4	0.52102	1.92647
244	4	0.529839	2.72954
245	4	0.403933	-8.73496
246	4	0.302975	-17.9278
247	4	0.346333	-13.9798
248	4	0.426348	-6.6939
249	4	0.417413	-7.50752
250	4	0.512822	1.18
251	4	0.521684	1.98699
252	4	0.578894	7.19632
253	4	0.492315	-0.687251
254	4	0.564147	5.85351
255	3	0.586974	5.10755
256	3	0.459055	-2.4196
257	3	0.595137	5.58789
258	3	0.579983	4.69614
259	3	0.496991	-0.187336
260	3	0.376872	-7.25555
261	3	0.446332	-3.16828
262	3	0.482905	-1.0162
263	3	0.545494	2.66669
264	3	0.516064	0.934984
265	3	0.493946	-0.366547
266	3	0.468694	-1.85242
267	3	0.456461	-2.57228
268	3	0.530977	1.81247
269	3	0.532573	1.90641
270	3	0.560996	3.57894
271	3	0.487306	-0.757253
272	3	0.441819	-3.43382
273	3	0.548664	2.85325
274	3	0.560522	3.55103
275	3	0.552758	3.09414
276	3	0.46973	-1.79148
277	3	0.712422	12.4893
278	3	0.693784	11.3926
279	3	0.631668	7.73749
280	3	0.711941	12.461
281	3	0.724798	13.2175
282	3	0.746093	14.4706
283	3	0.711552	12.4381
284	7	0.276218	-32.7742
285	7	0.291748	-30.4983
286	7	0.355019	-21.2251
287	7	0.467183	-4.78645
288	7	0.486109	-2.01262
289	7	0.597269	14.279
290	7	0.587997	12.9202
291	7	0.455154	-6.54938
292	7	0.401561	-14.404
293	7	0.342437	-23.0693
294	7	0.242551	-37.7085
295	7	0.260011	-35.1496
296	7	0.310984	-27.6789
297	7	0.335228	-24.1257
298	7	0.372587	-18.6504
299	7	0.306307	-28.3644
300	7	0.394292	-15.4694
301	7	0.448182	-7.57115
302	7	0.467874	-4.68517
303	7	0.335086	-24.1465
304	7	0.416732	-12.1806
305	7	0.554817	8.05729
306	7	0.374442	-18.3786
307	7	0.388859	-16.2656
308	7	0.435411	-9.44298
309	7	0.649602	21.949
310	7	0.618967	17.4591
311	7	0.699331	29.2373
312	7	0.724427	32.9153
313	7	0.44933	-7.40292
314	7	0.296849	-29.7506
315	7	0.350497	-21.8879
316	7	0.359713	-20.5373
317	7	0.283021	-31.7773
318	7	0.268544	-33.899
319	7	0.321574	-26.1269
320	7	0.345624	-22.6021
321	7	0.350391	-21.9035
322	7	0.402862	-14.2133
323	7	0.399638	-14.6859
324	7	0.36824	-19.2875
325	7	0.426056	-10.814
326	7	0.346517	-22.4712
327	7	0.425953	-10.8291
328	7	0.32084	-26.2345
329	7	0.458614	-6.0422
330	7	0.411293	-12.9777
331	7	0.363015	-20.0533
332	7	0.387575	-16.4537
333	1	0.540351	3.99088
334	1	0.401103	-9.76937
335	1	0.59178	9.073
336	1	0.668556	16.6599
337	1	0.676246	17.4199
338	1	0.767082	26.3961
339	1	0.746703	24.3823
340	1	0.71959	21.703
341	1	0.792224	28.8806
342	1	0.771605	26.843
343	1	0.819401	31.5662
344	1	0.764174	26.1087
345	1	0.769499	26.6349
346	1	0.747239	24.4352
347	1	0.733048	23.0329
348	1	0.678142	17.6072
349	1	0.750547	24.7621
350	1	0.677657	17.5593
351	1	0.633398	13.1857
352	1	0.655385	15.3584
353	1	0.644697	14.3022
354	1	0.696936	19.4644
355	1	0.734559	23.1822
356	1	0.682629	18.0506
357	1	0.757242	25.4237
358	1	0.728547	22.5881
359	1	0.714694	21.2192
360	1	0.724361	22.1745
361	1	0.668159	16.6206
362	1	0.6178	11.6443
363	1	0.692301	19.0063
364	1	0.725822	22.3189
365	1	0.722038	21.9449
366	1	0.69192	18.9687
367	1	0.69174	18.951
368	1	0.625705	12.4254
369	1	0.637673	13.6081
370	1	0.632628	13.1095
371	1	0.662931	16.1041
372	1	0.707724	20.5304
373	1	0.730417	22.7729
374	1	0.749868	24.695
375	1	0.771937	26.8759
376	1	0.737279	23.451
377	1	0.761533	25.8478
378	1	0.75621	25.3218
379	1	0.750839	24.7909
380	1	0.740849	23.8038
381	1	0.759077	25.605
382	1	0.813601	30.993
383	1	0.798155	29.4667
384	1	0.710267	20.7817
385	1	0.756018	25.3027
386	1	0.696211	19.3928
387	1	0.796158	29.2694
388	1	0.787776	28.4411
389	1	0.745082	24.2221
390	1	0.758922	25.5897
391	1	0.758454	25.5435
392	1	0.703396	20.1027
393	1	0.662685	16.0798
394	1	0.623819	12.2391
395	1	0.772627	26.944
396	1	0.743897	24.1049
397	1	0.683968	18.1829
398	1	0.741196	23.838
399	1	0.540727	4.02801
400	1	0.615579	11.4248
401	1	0.498476	-0.147074
402	1	0.388001	-11.064
403	1	0.425479	-7.36054
404	1	0.41028	-8.86246
405	1	0.341791	-15.6305
406	1	0.762586	25.9518
407	1	0.302753	-19.4882
408	1	0.402275	-9.65355
409	1	0.384313	-11.4285
410	1	0.365023	-13.3348
411	1	0.396207	-10.2532
412	5	0.304806	-15.7041
413	5	0.324423	-14.1255
414	5	0.325078	-14.0729
415	5	0.35815	-11.4115
416	5	0.37918	-9.71926
417	5	0.457301	-3.43283
418	5	0.498867	-0.0879923
419	5	0.530578	2.46382
420	5	0.497787	-0.174893
421	5	0.527444	2.21165
422	5	0.472505	-2.20933
423	5	0.461081	-3.12866
424	5	0.462602	-3.00626
425	5	0.484912	-1.21093
426	5	0.491564	-0.675639
427	5	0.360026	-11.2606
428	5	0.382237	-9.47323
429	5	0.228182	-21.8702
430	5	0.55321	4.28499
431	5	0.314431	-14.9297
432	5	0.464324	-2.86771
433	7	0.470619	-4.28278
434	7	0.446304	-7.84637
435	7	0.62984	19.0527
436	7	0.495296	-0.666191
437	7	0.591106	13.3758
438	7	0.50338	0.518613
439	7	0.567202	9.87248
440	7	0.459386	-5.92911
441	7	0.413954	-12.5877
442	7	0.352963	-21.5264
443	7	0.510879	1.61763
444	7	0.585969	12.6229
445	7	0.364462	-19.8413
446	7	0.303077	-28.8378
447	7	0.411702	-12.9178
448	7	0.404152	-14.0243
449	7	0.407256	-13.5693
450	7	0.436315	-9.31041
451	7	0.427915	-10.5415
452	2	0.536592	4.63297
453	2	0.515462	1.9605
454	2	0.500334	0.0471975
455	2	0.537608	4.76144
456	2	0.623186	15.5851
457	2	0.483847	-2.03802
458	2	0.493742	-0.786587
459	2	0.540556	5.13435
460	2	0.594798	11.9947
461	2	0.635494	17.1418
462	2	0.609535	13.8586
463	2	0.618129	14.9455
464	2	0.625881	15.926
465	2	0.660856	20.3495
466	2	0.669096	21.3916
467	2	0.532797	4.15299
468	2	0.547219	5.97701
469	2	0.665837	20.9795
470	2	0.557347	7.25801
471	2	0.598129	12.4159
472	2	0.537901	4.79855
473	2	0.528403	3.59729
474	2	0.413167	-10.9775
475	2	0.507702	0.979016
476	2	0.561623	7.79884
477	2	0.475576	-3.08421
478	2	0.408071	-11.622
479	2	0.442359	-7.28536
480	2	0.493237	-0.850416
481	2	0.586338	10.9246
482	2	0.503827	0.488903
483	2	0.631346	16.6172
484	2	0.557729	7.30636
485	2	0.571705	9.07397
486	4	0.531306	2.86311
487	4	0.50617	0.574323
488	4	0.610386	10.0638
489	4	0.587597	7.98875
490	4	0.513141	1.20911
491	4	0.506993	0.649226
492	4	0.520129	1.84539
493	4	0.630503	11.8956
494	4	0.444324	-5.05715
495	4	0.26249	-21.6142
496	4	0.329033	-15.555
497	4	0.34995	-13.6504
498	4	0.426856	-6.64764
499	4	0.448198	-4.70439
500	4	0.581233	7.40922
501	4	0.298987	-18.2909
502	5	0.514546	1.17373
503	5	0.429857	-5.64123
504	5	0.457306	-3.4324
505	5	0.460883	-3.14461
506	5	0.438705	-4.92921
507	5	0.454249	-3.67842
508	5	0.548194	3.88137
509	5	0.589504	7.20561
510	5	0.347023	-12.307
511	5	0.461136	-3.12418
512	5	0.560373	4.86143
513	5	0.420562	-6.38919
514	5	0.299587	-16.1241
515	5	0.532716	2.63586
516	5	0.536667	2.95376
517	5	0.450226	-4.00219
518	7	0.522041	3.25353
519	7	0.528978	4.27024
520	7	0.504087	0.622264
521	7	0.491933	-1.15901
522	5	0.303193	-15.834
523	5	0.317187	-14.7079
524	5	0.316057	-14.7988
525	5	0.30263	-15.8793
526	5	0.409344	-7.29192
527	5	0.365445	-10.8245
528	5	0.355475	-11.6268
529	5	0.40612	-7.55142
530	5	0.402965	-7.80529
531	5	0.392387	-8.65651
532	5	0.384333	-9.30459
533	5	0.450189	-4.00509
534	7	0.445398	-7.97918
535	7	0.578366	11.5087
536	7	0.307557	-28.1812
537	7	0.503281	0.50412
538	7	0.368342	-19.2725
539	7	0.262962	-34.7171
540	7	0.490385	-1.38598
541	4	0.258101	-22.0138
542	4	0.413693	-7.8463
543	4	0.431281	-6.24474
544	4	0.411741	-8.02402
545	4	0.388014	-10.1844
546	4	0.443683	-5.11552
547	4	0.50261	0.250151
548	4	0.375337	-11.3388
549	4	0.437732	-5.65736
550	4	0.310548	-17.2383
551	6	0.516226	0.99522
552	6	0.529719	1.83228
553	6	0.517762	1.0905
554	6	0.577099	4.77146
555	6	0.369972	-8.07773
556	6	0.309547	-11.8262
557	6	0.297322	-12.5846
558	6	0.425182	-4.65276
559	6	0.380635	-7.41624
560	6	0.2757	-13.926
561	6	0.350065	-9.31269
562	6	0.366741	-8.27817
563	6	0.538838	2.39795
564	6	0.520786	1.27808
565	6	0.538023	2.34738
566	6	0.594252	5.83557
567	6	0.480013	-1.25126
568	6	0.543307	2.67518
569	6	0.43758	-3.88365
570	6	0.499946	-0.0147467
571	6	0.504542	0.270406
572	6	0.444352	-3.46355
573	6	0.452483	-2.95914
574	6	0.539443	2.43551
575	6	0.394288	-6.56924
576	6	0.392661	-6.67018
577	7	0.407585	-13.5211
578	7	0.4492	-7.42198
579	7	0.383831	-17.0024
580	7	0.377163	-17.9797
581	7	0.382485	-17.1998
582	7	0.445947	-7.89871
583	7	0.455708	-6.46818
584	7	0.496138	-0.542788
585	7	0.482752	-2.50464
586	7	0.380913	-17.4302
587	7	0.407356	-13.5546
588	7	0.439508	-8.84251
589	7	0.52438	3.59646
590	7	0.566674	9.79497
591	7	0.557262	8.41563
592	7	0.464836	-5.13031
593	7	0.396522	-15.1424
594	7	0.397631	-14.9799
595	7	0.420845	-11.5777
596	7	0.349124	-22.0891
597	7	0.344743	-22.7312
598	7	0.495917	-0.575193
599	7	0.562359	9.16255
600	7	0.459137	-5.96561
601	7	0.492347	-1.09829
602	7	0.346828	-22.4257
603	7	0.495459	-0.642314
604	7	0.509107	1.35796
605	7	0.368894	-19.1917
606	7	0.420184	-11.6746
607	7	0.500748	0.132942
608	7	0.530496	4.49274
609	7	0.436438	-9.2924
610	7	0.495345	-0.658918
611	7	0.379338	-17.661
612	7	0.525358	3.73973
613	7	0.423505	-11.1879
614	7	0.51043	1.55194
615	7	0.449213	-7.42009
616	7	0.307016	-28.2606
617	7	0.348528	-22.1765
618	7	0.452155	-6.98893
619	7	0.435672	-9.40464
620	7	0.494416	-0.795158
621	7	0.510021	1.49192
622	7	0.439942	-8.77891
623	7	0.50463	0.70186
624	7	0.516184	2.39527
625	7	0.337231	-23.8321
626	7	0.492664	-1.0519
627	7	0.446918	-7.75645
628	7	0.434846	-9.52574
629	7	0.400189	-14.605
630	7	0.396272	-15.1791
631	7	0.383921	-16.9893
632	7	0.351916	-21.68
633	7	0.310759	-27.7119
634	7	0.321097	-26.1969
635	2	0.408089	-11.6197
636	2	0.477612	-2.82663
637	2	0.521967	2.78324
638	2	0.579082	10.0069
639	2	0.47645	-2.97358
640	2	0.542376	5.36449
641	2	0.623403	15.6125
642	2	0.625788	15.9142
643	2	0.595983	12.1446
644	2	0.439529	-7.64326
645	2	0.611078	14.0538
646	2	0.617885	14.9147
647	2	0.511357	1.44127
648	2	0.631521	16.6393
649	2	0.622171	15.4567
650	2	0.383775	-14.6949
651	2	0.411234	-11.2219
652	2	0.527045	3.42543
653	2	0.533411	4.2306
654	2	0.599209	12.5525
655	2	0.513062	1.65697
656	2	0.470316	-3.74941
657	2	0.36802	-16.6876
658	2	0.550325	6.36991
659	2	0.696971	24.9173
660	2	0.598294	12.4368
661	2	0.408233	-11.6015
662	2	0.259228	-30.4472
663	2	0.400697	-12.5546
664	2	0.585898	10.8691
665	2	0.588044	11.1405
666	2	0.455469	-5.62722
667	2	0.396662	-13.065
668	2	0.525418	3.21976
669	2	0.445697	-6.86314
670	2	0.431453	-8.66475
671	2	0.369852	-16.4559
672	2	0.441065	-7.44898
673	2	0.510302	1.30785
674	2	0.469099	-3.9034
675	2	0.398391	-12.8463
676	2	0.503388	0.433467
677	2	0.594197	11.9186
678	2	0.459606	-5.10405
679	2	0.450786	-6.21951
680	2	0.45119	-6.16844
681	7	0.451438	-7.094
682	7	0.432077	-9.93155
683	7	0.415037	-12.429
684	7	0.470355	-4.32157
685	7	0.531988	4.71142
686	4	0.454993	-4.08562
687	4	0.291666	-18.9575
688	4	0.36627	-12.1644
689	4	0.280726	-19.9537
690	4	0.35952	-12.779
691	4	0.367702	-12.034
692	4	0.524	2.19783
693	4	0.403987	-8.73009
694	4	0.430254	-6.33828
695	4	0.51031	0.951274
696	4	0.461531	-3.49029
697	4	0.38775	-10.2086
698	4	0.472699	-2.47345
699	4	0.3629	-12.4713
700	7	0.300777	-29.175
701	7	0.315954	-26.9505
702	7	0.30908	-27.9581
703	7	0.291932	-30.4713
704	7	0.285924	-31.3518
705	7	0.357608	-20.8457
706	7	0.415341	-12.3843
707	2	0.513195	1.6738
708	2	0.516122	2.04397
709	2	0.596184	12.1699
710	2	0.466075	-4.28581
711	2	0.600962	12.7743
712	2	0.601185	12.8025
713	2	0.559572	7.5394
714	2	0.659246	20.1459
715	2	0.575742	9.58459
716	2	0.615858	14.6583
717	2	0.589632	11.3413
718	2	0.641916	17.954
719	2	0.691368	24.2086
720	2	0.676406	22.3162
721	2	0.701123	25.4424
722	2	0.643269	18.1251
723	2	0.663963	20.7425
724	2	0.662263	20.5275
725	2	0.652125	19.2452
726	2	0.712384	26.8667
727	2	0.720554	27.9
728	2	0.746518	31.1838
729	2	0.676015	22.2668
730	2	0.711163	26.7122
731	2	0.65299	19.3546
732	2	0.685764	23.4998
733	2	0.661893	20.4807
734	2	0.640625	17.7908
735	2	0.614616	14.5012
736	2	0.643195	18.1157
737	2	0.54609	5.83426
738	4	0.5189	1.73343
739	4	0.573252	6.68257
740	4	0.520968	1.92179
741	4	0.415038	-7.72379
742	4	0.444865	-5.00786
743	4	0.579692	7.26898
744	4	0.327723	-15.6743
745	4	0.452202	-4.33977
746	4	0.309277	-17.354
747	4	0.494793	-0.461577
748	4	0.625621	11.451
749	4	0.597771	8.91513
750	4	0.611631	10.1771
751	4	0.40388	-8.73982
752	4	0.42035	-7.2401
753	4	0.464299	-3.2383
754	4	0.404209	-8.70987
755	4	0.519421	1.78092
756	4	0.605406	9.61032
757	4	0.567146	6.12657
758	4	0.454541	-4.1268
759	3	0.463616	-2.15123
760	3	0.556053	3.28807
761	3	0.648531	8.72977
762	3	0.553845	3.15811
763	3	0.353348	-8.63978
764	3	0.469457	-1.80755
765	3	0.531853	1.86406
766	3	0.517754	1.03441
767	3	0.457667	-2.50131
768	3	0.413558	-5.09682
769	3	0.424639	-4.44479
770	3	0.463563	-2.15433
771	3	0.532742	1.91633
772	3	0.460695	-2.3231
773	3	0.470802	-1.72839
774	3	0.485939	-0.837692
775	3	0.394368	-6.22598
776	3	0.380746	-7.0276
777	3	0.481058	-1.12491
778	3	0.480416	-1.16265
779	3	0.499653	-0.0307001
780	3	0.493736	-0.378856
781	3	0.548252	2.82902
782	3	0.602063	5.99544
783	3	0.698191	11.6519
784	3	0.687203	11.0053
785	3	0.721276	13.0103
786	3	0.717921	12.8128
787	3	0.677406	10.4288
788	7	0.492168	-1.12452
789	7	0.572772	10.6887
790	7	0.2795	-32.2933
791	7	0.301355	-29.0901
792	7	0.342898	-23.0017
793	7	0.317032	-26.7926
794	7	0.216742	-41.4911
795	7	0.33215	-24.5769
796	7	0.392721	-15.6996
797	7	0.361941	-20.2107
798	7	0.363259	-20.0175
799	7	0.332884	-24.4693
800	7	0.402584	-14.2541
801	7	0.360606	-20.4063
802	7	0.440212	-8.73935
803	7	0.514049	2.08224
804	7	0.543758	6.43646
805	7	0.505542	0.835561
806	7	0.391129	-15.9329
807	7	0.330022	-24.8888
808	7	0.199264	-44.0526
809	7	0.197267	-44.3453
810	7	0.483564	-2.38557
811	7	0.362496	-20.1293
812	7	0.494874	-0.72806
813	7	0.425658	-10.8723
814	7	0.354419	-21.3131
815	7	0.311266	-27.6377
816	7	0.344317	-22.7936
817	7	0.379153	-17.688
818	7	0.342472	-23.0641
819	7	0.29631	-29.8296
820	7	0.277568	-32.5764
821	7	0.32912	-25.021
822	7	0.337684	-23.7657
823	7	0.407196	-13.5782
824	7	0.528996	4.27294
825	7	0.617642	17.2649
826	7	0.320388	-26.3007
827	7	0.293855	-30.1895
828	7	0.271193	-33.5107
829	7	0.317152	-26.7751
830	7	0.636327	20.0034
831	7	0.649738	21.9689
832	1	0.632441	13.0911
833	1	0.578772	7.78764
834	1	0.562459	6.17558
835	1	0.776068	27.2841
836	1	0.745233	24.237
837	1	0.730955	22.8261
838	1	0.724851	22.2229
839	1	0.738718	23.5932
840	1	0.717416	21.4882
841	1	0.756958	25.3956
842	1	0.748609	24.5706
843	1	0.737665	23.4892
844	1	0.794688	29.1241
845	1	0.712894	21.0413
846	1	0.68004	17.7948
847	1	0.716705	21.418
848	1	0.646625	14.4927
849	1	0.604736	10.3533
850	1	0.651172	14.9421
851	1	0.76042	25.7377
852	1	0.717608	21.5071
853	1	0.703672	20.13
854	1	0.56521	6.44744
855	1	0.666133	16.4205
856	1	0.628071	12.6592
857	1	0.633173	13.1635
858	1	0.689523	18.7318
859	1	0.694818	19.2551
860	1	0.629028	12.7539
861	1	0.401077	-9.77189
862	1	0.535771	3.53827
863	1	0.474586	-2.50787
864	1	0.597482	9.6365
865	1	0.615279	11.3951
866	1	0.662274	16.0391
867	1	0.666617	16.4683
868	1	0.697832	19.5529
869	1	0.750634	24.7707
870	1	0.71962	21.706
871	1	0.725079	22.2454
872	1	0.750994	24.8063
873	1	0.768195	26.5061
874	1	0.743178	24.0339
875	1	0.755427	25.2444
876	1	0.735051	23.2309
877	1	0.735647	23.2897
878	1	0.701457	19.9111
879	1	0.703881	20.1507
880	1	0.691899	18.9667
881	1	0.7607	25.7654
882	1	0.686477	18.4308
883	1	0.818721	31.499
884	1	0.808078	30.4472
885	1	0.629793	12.8294
886	1	0.745582	24.2715
887	1	0.726562	22.3919
888	1	0.732962	23.0244
889	1	0.687291	18.5113
890	1	0.603378	10.2192
891	1	0.547204	4.66806
892	1	0.508635	0.856811
893	1	0.715786	21.3271
894	1	0.598355	9.72275
895	1	0.683924	18.1786
896	1	0.494749	-0.515453
897	1	0.463799	-3.57388
898	1	0.399378	-9.93987
899	1	0.312082	-18.5662
900	1	0.360302	-13.8012
901	1	0.508484	0.841882
902	1	0.40582	-9.30322
903	1	0.424812	-7.42651
904	7	0.30028	-29.2477
905	7	0.385698	-16.7288
906	7	0.374049	-18.4362
907	7	0.236099	-38.6541
908	7	0.367975	-19.3264
909	7	0.630447	19.1417
910	5	0.355777	-11.6025
911	5	0.34827	-12.2066
912	5	0.353559	-11.781
913	5	0.378948	-9.73794
914	5	0.252211	-19.9365
915	5	0.382244	-9.47269
916	5	0.444046	-4.49943
917	5	0.481417	-1.49218
918	5	0.512052	0.972983
919	5	0.561363	4.94106
920	5	0.478121	-1.75743
921	5	0.490593	-0.75379
922	5	0.450308	-3.99555
923	5	0.456941	-3.46182
924	5	0.288869	-16.9866
925	5	0.442703	-4.60754
926	5	0.305653	-15.636
927	5	0.271947	-18.3483
928	5	0.236644	-21.1892
929	5	0.291065	-16.8099
930	5	0.424671	-6.0586
931	5	0.421645	-6.30209
932	7	0.423892	-11.1311
933	7	0.526739	3.94209
934	7	0.460421	-5.77741
935	7	0.590635	13.3067
936	7	0.474324	-3.73975
937	7	0.343472	-22.9175
938	7	0.426721	-10.7165
939	7	0.440279	-8.72944
940	7	0.397474	-15.003
941	7	0.281292	-32.0307
942	7	0.25571	-35.7799
943	7	0.346734	-22.4394
944	7	0.258503	-35.3705
945	7	0.327163	-25.3077
946	7	0.393885	-15.529
947	7	0.412677	-12.7748
948	7	0.636278	19.9963
949	7	0.606873	15.6866
950	7	0.415597	-12.3469
951	7	0.571452	10.4952
952	7	0.497651	-0.320937
953	7	0.547577	6.99612
954	2	0.489797	-1.28559
955	2	0.518605	2.35798
956	2	0.486838	-1.65978
957	2	0.560787	7.69312
958	2	0.622352	15.4796
959	2	0.601939	12.8979
960	2	0.650631	19.0562
961	2	0.622175	15.4572
962	2	0.57967	10.0813
963	2	0.581798	10.3505
964	2	0.55191	6.57032
965	2	0.632397	16.75
966	2	0.608254	13.6966
967	2	0.530967	3.9215
968	2	0.542768	5.41404
969	2	0.495076	-0.617858
970	2	0.461501	-4.86439
971	2	0.437593	-7.88815
972	2	0.577901	9.85762
973	2	0.524269	3.07442
974	2	0.532502	4.11566
975	2	0.425248	-9.4495
976	2	0.444691	-6.99037
977	2	0.43474	-8.24897
978	2	0.450937	-6.20042
979	2	0.432154	-8.576
980	2	0.589187	11.2851
981	2	0.58426	10.6619
982	2	0.519254	2.44005
983	2	0.535038	4.43642
984	4	0.505346	0.499252
985	4	0.467875	-2.91268
986	4	0.531838	2.91154
987	4	0.49862	-0.113191
988	4	0.578456	7.15639
989	4	0.589606	8.17168
990	4	0.498626	-0.112564
991	4	0.47559	-2.21018
992	4	0.438198	-5.6149
993	4	0.4493	-4.60398
994	4	0.383792	-10.5689
995	4	0.329965	-15.4701
996	4	0.399321	-9.1549
997	4	0.278679	-20.1401
998	4	0.287076	-19.3754
999	4	0.29418	-18.7286
1000	4	0.564203	5.85854

## Sheet: Fig. 3
regions_id	gradient value	R
1	0.178961	0.346214
2	0.596556	0.528746
3	0.43805	0.551263
4	-0.227625	0.309796
5	1.02298	0.68394
6	0.998152	0.610483
7	0.298217	0.430409
8	0.60173	0.492018
9	0.469368	0.480616
10	0.792647	0.514707
11	0.465004	0.498292
12	0.4498	0.310275
13	0.635547	0.377738
14	0.435343	0.501488
15	0.742191	0.543374
16	0.385737	0.503545
17	0.790758	0.528775
18	0.630844	0.627863
19	0.9096	0.600211
20	0.586145	0.593798
21	0.767493	0.562999
22	0.842252	0.467432
23	0.946781	0.341174
24	1.81177	0.399376
25	1.72423	0.345134
26	1.70203	0.41688
27	1.89522	0.355259
28	1.60943	0.482178
29	1.71845	0.352452
30	1.52962	0.412943
31	1.1105	0.46418
32	1.31484	0.414771
33	1.191	0.419483
34	0.87499	0.468812
35	-0.317356	0.281168
36	0.0394076	0.449144
37	-0.0947985	0.308222
38	0.570021	0.622819
39	0.00406023	0.527238
40	-0.0719913	0.484383
41	-0.21204	0.310721
42	0.57024	0.480871
43	0.440738	0.47966
44	0.197233	0.547206
45	-0.303142	0.33086
46	-0.209879	0.291589
47	-0.452064	0.304903
48	-0.285198	0.352465
49	-0.268238	0.333271
50	0.152081	0.367944
51	-0.317693	0.274661
52	0.921782	0.524865
53	0.503355	0.326427
54	0.85905	0.456211
55	0.169124	0.361167
56	0.815703	0.530969
57	0.653212	0.506628
58	-0.253977	0.284042
59	-0.0731483	0.264419
60	0.0203013	0.278124
61	-0.129123	0.270618
62	-0.151403	0.244404
63	-0.0506283	0.344137
64	1.07576	0.575246
65	1.29645	0.615021
66	0.436485	0.492776
67	0.256825	0.460247
68	0.0281154	0.380558
69	0.436107	0.491196
70	0.969154	0.592109
71	1.36958	0.591142
72	1.40233	0.492603
73	0.820258	0.48275
74	0.578302	0.477785
75	0.716318	0.545078
76	0.658934	0.57748
77	1.00717	0.460224
78	1.11297	0.457512
79	1.31784	0.410002
80	1.77299	0.436143
81	1.60438	0.445566
82	1.44721	0.408758
83	1.80136	0.437755
84	1.7339	0.448038
85	1.70626	0.500386
86	1.67035	0.498166
87	1.61284	0.521089
88	1.62849	0.492144
89	1.63347	0.532217
90	0.759806	0.514391
91	0.967818	0.634564
92	1.7261	0.489196
93	1.63147	0.525712
94	1.77788	0.44887
95	1.75369	0.438165
96	1.70966	0.478565
97	1.60341	0.516169
98	0.589625	0.497626
99	-0.0224426	0.343977
100	0.660437	0.593963
101	1.49105	0.578595
102	1.65475	0.451107
103	1.86547	0.401015
104	1.61103	0.47997
105	1.14889	0.594729
106	-0.0909767	0.337218
107	-0.493531	0.379733
108	-0.444922	0.294456
109	0.499767	0.524744
110	1.11528	0.565238
111	0.806027	0.466151
112	-0.582057	0.343771
113	-0.209262	0.27908
114	0.247704	0.51674
115	-0.235471	0.384692
116	-0.488687	0.399103
117	-0.458227	0.552701
118	-0.444011	0.403893
119	-0.398121	0.34118
120	-0.489073	0.44245
121	-0.545093	0.273788
122	0.371483	0.346489
123	0.786932	0.381937
124	0.943189	0.38956
125	1.20999	0.467452
126	0.662748	0.548297
127	0.0879274	0.387931
128	0.966536	0.497241
129	1.08292	0.508414
130	1.21228	0.465073
131	1.70631	0.396743
132	-0.281208	0.459481
133	-0.427116	0.512226
134	-0.498123	0.459946
135	-0.415851	0.448704
136	-0.406865	0.557792
137	-0.391209	0.601086
138	-0.310376	0.675764
139	-0.38599	0.625422
140	-0.453574	0.366557
141	-0.414433	0.240321
142	-0.366986	0.309854
143	-0.447181	0.566243
144	-0.291052	0.68004
145	-0.39654	0.62757
146	-0.764274	0.553793
147	-0.560318	0.486348
148	-0.435381	0.425078
149	-0.34647	0.299951
150	-0.73069	0.424979
151	-0.613931	0.389169
152	-0.560673	0.547069
153	-0.279761	0.628822
154	-0.0525474	0.560843
155	-0.193433	0.570196
156	-0.200043	0.650032
157	-0.291334	0.663772
158	-0.432079	0.587354
159	-0.597658	0.423379
160	-0.333945	0.636596
161	-0.275685	0.651204
162	-0.381169	0.560037
163	-0.229736	0.505001
164	-0.307948	0.616075
165	-0.36334	0.490035
166	-0.242764	0.499803
167	-0.141704	0.494743
168	-0.254038	0.464051
169	0.0163181	0.453898
170	-0.174391	0.538297
171	-0.360545	0.509807
172	-0.358213	0.592437
173	-0.0886776	0.41182
174	-0.165612	0.453275
175	-0.116326	0.378421
176	-0.474712	0.511087
177	-0.234113	0.536939
178	-0.277811	0.462568
179	-0.434209	0.451984
180	1.47815	0.445681
181	1.58029	0.46901
182	1.12665	0.552996
183	1.6219	0.513324
184	0.0455786	0.411513
185	0.819249	0.537516
186	0.209053	0.475411
187	-0.332724	0.288078
188	-0.404522	0.357216
189	-0.506656	0.344612
190	-0.512799	0.464037
191	-0.352776	0.358681
192	-0.423774	0.535619
193	-0.375342	0.452978
194	0.362661	0.441251
195	1.24872	0.427757
196	1.17743	0.322285
197	-0.263344	0.343888
198	-0.519057	0.439154
199	1.51585	0.277026
200	1.81384	0.294453
201	1.77475	0.341572
202	1.99055	0.291385
203	1.26483	0.386674
204	0.21311	0.452901
205	-0.309748	0.598334
206	-0.289565	0.620913
207	-0.359426	0.643268
208	-0.299558	0.654728
209	-0.350208	0.684816
210	-0.152402	0.664814
211	-0.364485	0.717166
212	-0.288936	0.704467
213	-0.227311	0.70431
214	-0.395897	0.676986
215	-0.34672	0.689117
216	-0.257053	0.748636
217	-0.266639	0.728993
218	-0.318419	0.689096
219	-0.346297	0.705176
220	-0.18926	0.714338
221	-0.259184	0.699422
222	-0.173856	0.61874
223	-0.251791	0.670329
224	-0.252271	0.653092
225	-0.253288	0.687247
226	-0.149145	0.651366
227	-0.285609	0.670302
228	-0.379634	0.655883
229	-0.394111	0.518367
230	-0.303283	0.629872
231	-0.221507	0.551936
232	0.00514717	0.428297
233	-0.295794	0.567146
234	-0.153074	0.28299
235	-0.579161	0.559074
236	-0.526459	0.403956
237	-0.392895	0.676507
238	-0.445508	0.690517
239	-0.512085	0.544139
240	-0.275686	0.367228
241	0.10721	0.422652
242	-0.46499	0.342266
243	-0.520095	0.52102
244	-0.553443	0.529839
245	-0.575725	0.403933
246	-0.461191	0.302975
247	-0.465746	0.346333
248	-0.511353	0.426348
249	-0.450494	0.417413
250	-0.474053	0.512822
251	-0.515542	0.521684
252	-0.472089	0.578894
253	-0.223509	0.492315
254	-0.307283	0.564147
255	-0.547829	0.586974
256	-0.816915	0.459055
257	-0.56219	0.595137
258	-0.435814	0.579983
259	-0.33311	0.496991
260	-0.260952	0.376872
261	-0.590439	0.446332
262	-0.492077	0.482905
263	-0.470381	0.545494
264	-0.593049	0.516064
265	-0.513315	0.493946
266	-0.724728	0.468694
267	-0.787539	0.456461
268	-0.947473	0.530977
269	-0.916634	0.532573
270	-1.09619	0.560996
271	-0.903846	0.487306
272	-0.890202	0.441819
273	-0.98313	0.548664
274	-1.11403	0.560522
275	-0.981265	0.552758
276	-0.77172	0.46973
277	-1.46338	0.712422
278	-1.38125	0.693784
279	-1.52918	0.631668
280	-1.81498	0.711941
281	-2.01248	0.724798
282	-2.01155	0.746093
283	-1.5518	0.711552
284	-0.485837	0.276218
285	-0.43174	0.291748
286	0.564492	0.355019
287	1.31393	0.467183
288	0.462189	0.486109
289	0.894342	0.597269
290	1.03648	0.587997
291	1.78465	0.455154
292	1.69892	0.401561
293	1.51587	0.342437
294	0.441958	0.242551
295	-0.160272	0.260011
296	1.10699	0.310984
297	1.79961	0.335228
298	2.00108	0.372587
299	1.62559	0.306307
300	1.83197	0.394292
301	0.390756	0.448182
302	0.873246	0.467874
303	0.408619	0.335086
304	0.141269	0.416732
305	-0.573725	0.554817
306	0.37564	0.374442
307	-0.0921686	0.388859
308	-0.496574	0.435411
309	-1.29797	0.649602
310	-1.35649	0.618967
311	-1.03821	0.699331
312	-0.849758	0.724427
313	0.310772	0.44933
314	1.79208	0.296849
315	0.668245	0.350497
316	-0.428302	0.359713
317	1.96656	0.283021
318	2.07879	0.268544
319	1.95871	0.321574
320	1.72788	0.345624
321	-0.501187	0.350391
322	-0.231066	0.402862
323	-0.772501	0.399638
324	-0.749383	0.36824
325	-0.441554	0.426056
326	0.625945	0.346517
327	-0.619695	0.425953
328	-0.545299	0.32084
329	-0.612665	0.458614
330	-0.696675	0.411293
331	-0.405498	0.363015
332	-0.158557	0.387575
333	-0.181908	0.540351
334	1.13216	0.401103
335	-0.870607	0.59178
336	-1.03301	0.668556
337	-0.54855	0.676246
338	-2.11463	0.767082
339	-2.14901	0.746703
340	-2.07033	0.71959
341	-1.34784	0.792224
342	-1.9237	0.771605
343	-1.79429	0.819401
344	-2.14851	0.764174
345	-2.13766	0.769499
346	-2.18938	0.747239
347	-2.16083	0.733048
348	-2.11457	0.678142
349	-2.17787	0.750547
350	-1.9339	0.677657
351	-2.02274	0.633398
352	-2.04839	0.655385
353	-2.00588	0.644697
354	-2.13032	0.696936
355	-2.11092	0.734559
356	-2.11729	0.682629
357	-2.07862	0.757242
358	-1.89602	0.728547
359	-1.73603	0.714694
360	-1.95674	0.724361
361	-1.98021	0.668159
362	-1.91219	0.6178
363	-1.91923	0.692301
364	-2.03436	0.725822
365	-1.94685	0.722038
366	-1.83277	0.69192
367	-1.38799	0.69174
368	-0.93348	0.625705
369	-0.801933	0.637673
370	-1.23245	0.632628
371	-1.55292	0.662931
372	-2.16206	0.707724
373	-2.19866	0.730417
374	-2.15422	0.749868
375	-2.02537	0.771937
376	-2.12099	0.737279
377	-2.14792	0.761533
378	-0.920462	0.75621
379	-2.04654	0.750839
380	-1.95785	0.740849
381	-1.7617	0.759077
382	-1.71023	0.813601
383	-0.961367	0.798155
384	-0.425314	0.710267
385	-1.41808	0.756018
386	-0.362969	0.696211
387	-0.953457	0.796158
388	-1.1643	0.787776
389	-1.97522	0.745082
390	-1.84136	0.758922
391	-1.84227	0.758454
392	-1.3575	0.703396
393	-1.29026	0.662685
394	-0.753737	0.623819
395	-1.5712	0.772627
396	-0.894702	0.743897
397	-0.494194	0.683968
398	-0.899794	0.741196
399	-0.452441	0.540727
400	-0.322158	0.615579
401	0.145998	0.498476
402	0.299526	0.388001
403	0.525086	0.425479
404	0.470164	0.41028
405	0.349707	0.341791
406	-0.715329	0.762586
407	0.353114	0.302753
408	0.104788	0.402275
409	0.716577	0.384313
410	0.590167	0.365023
411	0.435789	0.396207
412	0.278668	0.304806
413	0.84011	0.324423
414	0.284845	0.325078
415	0.179991	0.35815
416	0.826667	0.37918
417	0.407993	0.457301
418	0.701949	0.498867
419	1.07625	0.530578
420	1.07888	0.497787
421	0.460593	0.527444
422	1.03799	0.472505
423	1.6137	0.461081
424	1.14662	0.462602
425	0.426452	0.484912
426	0.752346	0.491564
427	-0.0201727	0.360026
428	0.862344	0.382237
429	0.329939	0.228182
430	-0.801316	0.55321
431	-0.56739	0.314431
432	-0.744112	0.464324
433	0.0467885	0.470619
434	-0.255514	0.446304
435	0.10321	0.62984
436	1.11486	0.495296
437	0.863714	0.591106
438	1.09375	0.50338
439	0.220202	0.567202
440	0.0381029	0.459386
441	1.00106	0.413954
442	1.51752	0.352963
443	1.20264	0.510879
444	1.08166	0.585969
445	1.8591	0.364462
446	1.68742	0.303077
447	0.814531	0.411702
448	1.38188	0.404152
449	1.71051	0.407256
450	1.33484	0.436315
451	1.11792	0.427915
452	0.0381874	0.536592
453	-0.267365	0.515462
454	-0.204135	0.500334
455	-0.211962	0.537608
456	-0.349717	0.623186
457	-0.393634	0.483847
458	-0.490414	0.493742
459	-0.481838	0.540556
460	-0.402333	0.594798
461	-0.400406	0.635494
462	-0.441518	0.609535
463	-0.22761	0.618129
464	-0.415054	0.625881
465	-0.399454	0.660856
466	-0.199242	0.669096
467	-0.0658853	0.532797
468	0.0605078	0.547219
469	-0.13764	0.665837
470	-0.435388	0.557347
471	-0.422043	0.598129
472	-0.343944	0.537901
473	-0.371349	0.528403
474	-0.496716	0.413167
475	-0.470021	0.507702
476	0.146973	0.561623
477	0.326646	0.475576
478	-0.399482	0.408071
479	-0.394357	0.442359
480	-0.0749023	0.493237
481	0.356955	0.586338
482	0.800422	0.503827
483	-0.355341	0.631346
484	-0.176617	0.557729
485	-0.312212	0.571705
486	-0.284561	0.531306
487	-0.18309	0.50617
488	-0.352898	0.610386
489	-0.347977	0.587597
490	-0.255866	0.513141
491	-0.457032	0.506993
492	-0.503693	0.520129
493	-0.379909	0.630503
494	-0.46357	0.444324
495	-0.467542	0.26249
496	-0.518521	0.329033
497	-0.513808	0.34995
498	-0.503814	0.426856
499	-0.405732	0.448198
500	0.720172	0.581233
501	-0.381168	0.298987
502	0.666429	0.514546
503	0.463752	0.429857
504	0.603333	0.457306
505	0.650695	0.460883
506	0.319299	0.438705
507	0.461717	0.454249
508	1.12051	0.548194
509	0.722169	0.589504
510	-0.0810889	0.347023
511	0.223797	0.461136
512	1.16612	0.560373
513	0.63593	0.420562
514	-0.0320889	0.299587
515	0.276985	0.532716
516	0.597932	0.536667
517	0.642387	0.450226
518	0.562818	0.522041
519	1.02728	0.528978
520	1.16585	0.504087
521	0.985573	0.491933
522	1.04749	0.303193
523	0.805138	0.317187
524	1.73202	0.316057
525	1.92643	0.30263
526	1.70506	0.409344
527	1.83922	0.365445
528	1.75995	0.355475
529	1.32261	0.40612
530	1.16152	0.402965
531	1.61458	0.392387
532	1.22572	0.384333
533	0.766163	0.450189
534	0.403565	0.445398
535	0.663131	0.578366
536	-0.0946264	0.307557
537	0.564561	0.503281
538	-0.285512	0.368342
539	-0.0820118	0.262962
540	0.427264	0.490385
541	-0.281559	0.258101
542	0.375634	0.413693
543	0.56124	0.431281
544	0.466389	0.411741
545	0.600365	0.388014
546	0.36288	0.443683
547	0.835837	0.50261
548	-0.166124	0.375337
549	0.102874	0.437732
550	-0.26302	0.310548
551	0.721005	0.516226
552	0.4019	0.529719
553	1.24627	0.517762
554	0.778669	0.577099
555	-0.0248657	0.369972
556	-0.280451	0.309547
557	-0.197589	0.297322
558	0.08211	0.425182
559	0.123795	0.380635
560	-0.0610222	0.2757
561	-0.102275	0.350065
562	-0.126474	0.366741
563	1.50231	0.538838
564	1.56133	0.520786
565	1.39801	0.538023
566	0.945531	0.594252
567	0.337668	0.480013
568	0.737449	0.543307
569	0.404908	0.43758
570	1.18256	0.499946
571	1.18093	0.504542
572	1.5614	0.444352
573	0.834846	0.452483
574	0.959217	0.539443
575	0.449339	0.394288
576	0.957669	0.392661
577	1.65417	0.407585
578	1.65646	0.4492
579	1.58406	0.383831
580	1.76607	0.377163
581	1.72103	0.382485
582	1.70334	0.445947
583	1.323	0.455708
584	1.48172	0.496138
585	1.63273	0.482752
586	1.7303	0.380913
587	1.75563	0.407356
588	1.75911	0.439508
589	1.53943	0.52438
590	0.885233	0.566674
591	0.997117	0.557262
592	1.64494	0.464836
593	1.69275	0.396522
594	1.81377	0.397631
595	1.808	0.420845
596	1.84368	0.349124
597	1.73633	0.344743
598	1.50713	0.495917
599	0.736453	0.562359
600	0.23968	0.459137
601	-0.415071	0.492347
602	-0.358823	0.346828
603	0.742842	0.495459
604	1.56355	0.509107
605	1.7506	0.368894
606	1.72803	0.420184
607	1.04971	0.500748
608	1.02142	0.530496
609	1.54114	0.436438
610	1.31696	0.495345
611	-0.0789957	0.379338
612	-0.427454	0.525358
613	-0.139825	0.423505
614	0.916541	0.51043
615	0.0157572	0.449213
616	-0.410638	0.307016
617	-0.510246	0.348528
618	-0.495908	0.452155
619	-0.279765	0.435672
620	-0.34229	0.494416
621	-0.428255	0.510021
622	1.56237	0.439942
623	1.38718	0.50463
624	1.14034	0.516184
625	0.5115	0.337231
626	0.797792	0.492664
627	1.35222	0.446918
628	1.57708	0.434846
629	1.64362	0.400189
630	0.696092	0.396272
631	1.00426	0.383921
632	1.46057	0.351916
633	0.0080634	0.310759
634	-0.485294	0.321097
635	-0.0991998	0.408089
636	-0.135886	0.477612
637	-0.292371	0.521967
638	-0.23056	0.579082
639	-0.126347	0.47645
640	-0.339177	0.542376
641	-0.184507	0.623403
642	-0.279346	0.625788
643	-0.38644	0.595983
644	-0.50984	0.439529
645	-0.318802	0.611078
646	-0.19437	0.617885
647	-0.0646416	0.511357
648	-0.110442	0.631521
649	-0.380665	0.622171
650	-0.532457	0.383775
651	-0.307125	0.411234
652	-0.51934	0.527045
653	-0.476195	0.533411
654	-0.446474	0.599209
655	-0.532961	0.513062
656	-0.32255	0.470316
657	0.310789	0.36802
658	-0.360967	0.550325
659	-0.237396	0.696971
660	-0.360996	0.598294
661	0.0337292	0.408233
662	0.11742	0.259228
663	-0.284166	0.400697
664	-0.368621	0.585898
665	-0.390982	0.588044
666	-0.377715	0.455469
667	-0.454547	0.396662
668	-0.413769	0.525418
669	-0.348943	0.445697
670	-0.162583	0.431453
671	-0.0474596	0.369852
672	-0.249308	0.441065
673	-0.201715	0.510302
674	-0.274486	0.469099
675	-0.10608	0.398391
676	-0.131813	0.503388
677	-0.274004	0.594197
678	-0.301903	0.459606
679	-0.216378	0.450786
680	-0.332244	0.45119
681	1.4171	0.451438
682	1.71219	0.432077
683	1.89962	0.415037
684	1.34627	0.470355
685	1.57554	0.531988
686	0.610423	0.454993
687	-0.142913	0.291666
688	-0.0198316	0.36627
689	-0.380641	0.280726
690	-0.485474	0.35952
691	-0.484856	0.367702
692	-0.445464	0.524
693	0.156234	0.403987
694	0.997703	0.430254
695	-0.0995616	0.51031
696	-0.476378	0.461531
697	-0.436879	0.38775
698	0.33262	0.472699
699	1.44636	0.3629
700	1.41666	0.300777
701	1.89346	0.315954
702	1.33603	0.30908
703	2.03585	0.291932
704	1.94289	0.285924
705	1.60697	0.357608
706	0.186342	0.415341
707	-0.26279	0.513195
708	-0.33965	0.516122
709	-0.306179	0.596184
710	-0.156198	0.466075
711	-0.216968	0.600962
712	-0.31782	0.601185
713	-0.373001	0.559572
714	-0.264316	0.659246
715	-0.154216	0.575742
716	-0.0614198	0.615858
717	-0.197788	0.589632
718	-0.199516	0.641916
719	-0.217	0.691368
720	-0.285562	0.676406
721	-0.25048	0.701123
722	-0.314566	0.643269
723	-0.219144	0.663963
724	-0.265816	0.662263
725	-0.322306	0.652125
726	-0.249726	0.712384
727	-0.205381	0.720554
728	-0.278741	0.746518
729	-0.258403	0.676015
730	-0.199748	0.711163
731	-0.183876	0.65299
732	-0.282134	0.685764
733	-0.385361	0.661893
734	-0.297494	0.640625
735	-0.322845	0.614616
736	-0.317779	0.643195
737	-0.233316	0.54609
738	-0.332172	0.5189
739	-0.371106	0.573252
740	-0.512378	0.520968
741	-0.530075	0.415038
742	-0.510808	0.444865
743	-0.390911	0.579692
744	-0.359511	0.327723
745	-0.248659	0.452202
746	-0.482537	0.309277
747	-0.524944	0.494793
748	-0.469979	0.625621
749	-0.466218	0.597771
750	-0.442549	0.611631
751	-0.517971	0.40388
752	-0.287494	0.42035
753	-0.456002	0.464299
754	-0.175007	0.404209
755	-0.00199503	0.519421
756	0.941297	0.605406
757	0.721175	0.567146
758	0.213752	0.454541
759	-0.395934	0.463616
760	-0.472123	0.556053
761	-0.437906	0.648531
762	-0.525482	0.553845
763	-0.593144	0.353348
764	-0.768823	0.469457
765	-0.539058	0.531853
766	-0.528283	0.517754
767	-0.514819	0.457667
768	-0.453746	0.413558
769	-0.617367	0.424639
770	-0.59862	0.463563
771	-0.856257	0.532742
772	-0.708531	0.460695
773	-0.612323	0.470802
774	-0.825808	0.485939
775	-0.704933	0.394368
776	-0.766002	0.380746
777	-0.943258	0.481058
778	-0.900133	0.480416
779	-0.772339	0.499653
780	-0.85259	0.493736
781	-0.867133	0.548252
782	-1.21004	0.602063
783	-1.31896	0.698191
784	-1.52427	0.687203
785	-1.91436	0.721276
786	-2.03568	0.717921
787	-1.55299	0.677406
788	-0.794091	0.492168
789	-0.43126	0.572772
790	0.655551	0.2795
791	1.06548	0.301355
792	1.97305	0.342898
793	1.67416	0.317032
794	0.150147	0.216742
795	1.79561	0.33215
796	1.81838	0.392721
797	1.993	0.361941
798	1.88028	0.363259
799	1.87028	0.332884
800	0.912352	0.402584
801	1.46834	0.360606
802	1.35344	0.440212
803	1.59965	0.514049
804	1.24927	0.543758
805	1.27024	0.505542
806	0.862448	0.391129
807	1.42335	0.330022
808	0.447673	0.199264
809	-0.126275	0.197267
810	-0.4426	0.483564
811	-0.579246	0.362496
812	-0.270365	0.494874
813	-0.456921	0.425658
814	-0.357931	0.354419
815	-0.543111	0.311266
816	-0.741784	0.344317
817	-0.35478	0.379153
818	0.994574	0.342472
819	0.210869	0.29631
820	1.98069	0.277568
821	1.78171	0.32912
822	-0.365878	0.337684
823	-0.581568	0.407196
824	-0.976057	0.528996
825	-0.549762	0.617642
826	0.631876	0.320388
827	1.94144	0.293855
828	2.05127	0.271193
829	1.48857	0.317152
830	-0.39771	0.636327
831	-1.08917	0.649738
832	-1.08568	0.632441
833	-0.634847	0.578772
834	-0.167041	0.562459
835	-1.22044	0.776068
836	-2.08101	0.745233
837	-2.13705	0.730955
838	-2.16975	0.724851
839	-2.0812	0.738718
840	-2.15081	0.717416
841	-2.17084	0.756958
842	-2.04053	0.748609
843	-1.91297	0.737665
844	-1.098	0.794688
845	-1.15717	0.712894
846	-2.1409	0.68004
847	-2.10544	0.716705
848	-1.9634	0.646625
849	-1.9793	0.604736
850	-2.03758	0.651172
851	-2.04258	0.76042
852	-1.87715	0.717608
853	-2.09254	0.703672
854	-1.72859	0.56521
855	-2.12157	0.666133
856	-1.91648	0.628071
857	-1.93526	0.633173
858	-2.03536	0.689523
859	-1.72891	0.694818
860	-1.15487	0.629028
861	0.0690348	0.401077
862	-0.526853	0.535771
863	-0.659527	0.474586
864	-1.18872	0.597482
865	-1.25779	0.615279
866	-1.66693	0.662274
867	-1.92877	0.666617
868	-2.01082	0.697832
869	-1.92694	0.750634
870	-2.11537	0.71962
871	-2.21145	0.725079
872	-2.20873	0.750994
873	-2.0874	0.768195
874	-2.09432	0.743178
875	-2.09628	0.755427
876	-2.00156	0.735051
877	-1.757	0.735647
878	-0.416411	0.701457
879	-0.440987	0.703881
880	-0.409699	0.691899
881	-0.88427	0.7607
882	-0.150967	0.686477
883	-1.14211	0.818721
884	-0.671437	0.808078
885	-0.404269	0.629793
886	-1.71042	0.745582
887	-1.90677	0.726562
888	-1.65335	0.732962
889	-1.52923	0.687291
890	-1.17182	0.603378
891	-0.879779	0.547204
892	-0.739229	0.508635
893	-1.40835	0.715786
894	-0.382747	0.598355
895	-0.626684	0.683924
896	-0.493766	0.494749
897	-0.072361	0.463799
898	0.235495	0.399378
899	0.328321	0.312082
900	0.425798	0.360302
901	0.454958	0.508484
902	0.504283	0.40582
903	0.447584	0.424812
904	0.705556	0.30028
905	0.471249	0.385698
906	0.459013	0.374049
907	0.765201	0.236099
908	0.51101	0.367975
909	-0.147384	0.630447
910	0.844229	0.355777
911	0.833257	0.34827
912	0.067342	0.353559
913	0.635706	0.378948
914	0.307296	0.252211
915	0.500912	0.382244
916	0.719813	0.444046
917	0.710868	0.481417
918	1.16079	0.512052
919	1.19304	0.561363
920	0.813321	0.478121
921	0.760669	0.490593
922	1.49326	0.450308
923	1.23049	0.456941
924	0.275345	0.288869
925	1.47242	0.442703
926	0.909788	0.305653
927	0.00407318	0.271947
928	0.42885	0.236644
929	-0.502306	0.291065
930	-0.51461	0.424671
931	-0.715088	0.421645
932	-0.179154	0.423892
933	0.140362	0.526739
934	-0.169718	0.460421
935	0.215667	0.590635
936	1.07466	0.474324
937	0.812751	0.343472
938	1.46149	0.426721
939	1.4149	0.440279
940	0.880209	0.397474
941	1.31757	0.281292
942	1.81756	0.25571
943	1.90082	0.346734
944	1.75632	0.258503
945	1.55813	0.327163
946	1.39838	0.393885
947	1.25468	0.412677
948	-0.254764	0.636278
949	-0.262999	0.606873
950	0.380318	0.415597
951	-0.0458784	0.571452
952	0.00815134	0.497651
953	-0.172401	0.547577
954	-0.163137	0.489797
955	-0.394275	0.518605
956	-0.463987	0.486838
957	-0.455244	0.560787
958	-0.323719	0.622352
959	-0.305482	0.601939
960	-0.330592	0.650631
961	-0.404654	0.622175
962	-0.453886	0.57967
963	-0.130963	0.581798
964	-0.0610976	0.55191
965	-0.0837232	0.632397
966	-0.413568	0.608254
967	-0.468794	0.530967
968	-0.418825	0.542768
969	-0.353462	0.495076
970	-0.279879	0.461501
971	-0.500305	0.437593
972	-0.334224	0.577901
973	0.195762	0.524269
974	0.234756	0.532502
975	-0.418522	0.425248
976	-0.256533	0.444691
977	0.109957	0.43474
978	0.903302	0.450937
979	-0.0259159	0.432154
980	-0.366696	0.589187
981	-0.275588	0.58426
982	-0.159977	0.519254
983	-0.275516	0.535038
984	-0.161837	0.505346
985	-0.182179	0.467875
986	-0.221423	0.531838
987	-0.415998	0.49862
988	-0.353001	0.578456
989	-0.331092	0.589606
990	-0.442511	0.498626
991	-0.483463	0.47559
992	-0.478368	0.438198
993	-0.4511	0.4493
994	-0.319552	0.383792
995	-0.520538	0.329965
996	-0.479759	0.399321
997	-0.474981	0.278679
998	-0.444298	0.287076
999	-0.394498	0.29418
1000	0.930214	0.564203

## Sheet: Fig. 4
regions_id	rsn_id	R	z		rsn_id	rsn_name	R_mean
1	5	0.608164	13.1773		1	'vis'	0.382414
2	5	0.592009	11.2094		2	'sm'	0.48245
3	5	0.537683	4.59143		3	'da'	0.46254
4	5	0.630938	15.9516		4	'va'	0.537485
5	5	0.403195	-11.7916		5	'limbic'	0.516018
6	5	0.447116	-6.44122		6	'fpn'	0.527292
7	5	0.615944	14.125		7	'dmn'	0.559666
8	5	0.593113	11.3438
9	5	0.428153	-8.75127
10	5	0.4915	-1.03445
11	5	0.559569	7.2576
12	5	0.598861	12.0441
13	5	0.581122	9.8831
14	5	0.544432	5.41353
15	5	0.529674	3.61579
16	5	0.594819	11.5516
17	5	0.522742	2.77135
18	7	0.421209	-17.9187
19	7	0.443395	-12.8705
20	7	0.415439	-19.2317
21	7	0.507387	1.69001
22	5	0.494214	-0.703871
23	5	0.508496	1.03596
24	5	0.583881	10.2191
25	5	0.517856	2.1762
26	5	0.483733	-1.98067
27	5	0.591699	11.1715
28	5	0.614451	13.9432
29	5	0.600669	12.2642
30	5	0.470543	-3.58741
31	5	0.464365	-4.34007
32	5	0.468264	-3.86506
33	5	0.530785	3.75117
34	5	0.441745	-7.09561
35	4	0.611899	15.7787
36	4	0.511292	1.57818
37	4	0.557639	8.11999
38	4	0.452589	-6.70777
39	4	0.538376	5.40099
40	4	0.515269	2.13956
41	4	0.501103	0.140048
42	4	0.493368	-0.951774
43	4	0.598957	13.9519
44	4	0.529845	4.19687
45	4	0.536595	5.14959
46	4	0.569667	9.81779
47	4	0.562067	8.74493
48	4	0.562077	8.74647
49	4	0.581125	11.435
50	4	0.563249	8.9119
51	4	0.579909	11.2634
52	6	0.569317	6.58039
53	6	0.589343	8.48138
54	6	0.583106	7.88934
55	6	0.59733	9.23959
56	6	0.602428	9.72357
57	6	0.522921	2.17626
58	6	0.575491	7.16646
59	6	0.529965	2.84491
60	6	0.484973	-1.42601
61	6	0.532141	3.05142
62	6	0.510971	1.04187
63	6	0.6094	10.3853
64	6	0.440665	-5.63204
65	6	0.438589	-5.82914
66	6	0.49287	-0.67646
67	6	0.449461	-4.79709
68	6	0.509615	0.913105
69	6	0.463249	-3.48821
70	6	0.511285	1.07164
71	6	0.482411	-1.66929
72	6	0.526485	2.51453
73	6	0.527684	2.62834
74	6	0.453866	-4.37891
75	6	0.489539	-0.992633
76	6	0.455042	-4.26727
77	6	0.5269	2.55395
78	6	0.546705	4.43396
79	7	0.589588	20.3936
80	7	0.568124	15.5098
81	7	0.589223	20.3105
82	7	0.603456	23.5491
83	7	0.604527	23.7928
84	7	0.574322	16.9201
85	7	0.566739	15.1947
86	7	0.609136	24.8416
87	7	0.564686	14.7275
88	7	0.620228	27.3653
89	7	0.572164	16.4291
90	7	0.6269	28.8834
91	7	0.577892	17.7325
92	7	0.60292	23.4271
93	7	0.504156	0.954834
94	7	0.559666	13.5854
95	7	0.60954	24.9333
96	7	0.621009	27.5431
97	7	0.615293	26.2424
98	7	0.585384	19.437
99	7	0.605708	24.0615
100	7	0.586636	19.7219
101	7	0.622561	27.8961
102	7	0.618439	26.9584
103	7	0.586781	19.755
104	7	0.601924	23.2005
105	7	0.565698	14.9579
106	7	0.634896	30.7028
107	7	0.589825	20.4475
108	7	0.628927	29.3447
109	7	0.623569	28.1256
110	7	0.596489	21.964
111	7	0.574772	17.0224
112	7	0.560245	13.717
113	7	0.576857	17.497
114	7	0.645475	33.1099
115	7	0.685999	42.3307
116	7	0.623213	28.0447
117	7	0.593783	21.3481
118	7	0.666475	37.8883
119	7	0.654882	35.2503
120	7	0.62442	28.3191
121	6	0.536154	3.43238
122	6	0.501311	0.124851
123	6	0.557417	5.45081
124	6	0.571235	6.76249
125	6	0.589763	8.52131
126	6	0.438258	-5.86059
127	6	0.58669	8.22954
128	6	0.580781	7.66867
129	6	0.537715	3.58051
130	6	0.652628	14.4888
131	6	0.579013	7.50086
132	2	0.49612	-0.75539
133	2	0.498058	-0.379621
134	2	0.545056	8.72882
135	2	0.573709	14.2819
136	2	0.500184	0.0323459
137	2	0.451761	-9.35234
138	2	0.369933	-25.2112
139	2	0.473809	-5.07936
140	2	0.545124	8.742
141	2	0.574614	14.4572
142	2	0.548306	9.35867
143	2	0.509326	1.80418
144	2	0.381578	-22.9543
145	2	0.467341	-6.33287
146	2	0.463505	-7.07625
147	2	0.499377	-0.124076
148	2	0.531556	6.11241
149	2	0.538964	7.54803
150	2	0.51414	2.73704
151	2	0.502597	0.500018
152	2	0.489542	-2.03022
153	2	0.41573	-16.3355
154	2	0.460294	-7.69859
155	2	0.42062	-15.3877
156	2	0.392858	-20.7682
157	2	0.483304	-3.23919
158	2	0.473684	-5.10355
159	2	0.560438	11.7099
160	2	0.426689	-14.2114
161	2	0.349939	-29.0861
162	2	0.455344	-8.65803
163	2	0.633787	25.9254
164	2	0.578157	15.1439
165	2	0.647431	28.5696
166	2	0.683044	35.4718
167	2	0.65283	29.6161
168	2	0.576276	14.7794
169	2	0.72605	43.8066
170	2	0.720528	42.7364
171	2	0.659538	30.9161
172	2	0.612379	21.7765
173	2	0.721632	42.9502
174	2	0.667476	32.4544
175	2	0.610039	21.3229
176	2	0.530632	5.9333
177	2	0.634234	26.012
178	2	0.609927	21.3012
179	2	0.556525	10.9516
180	7	0.577032	17.5367
181	7	0.560606	13.7991
182	7	0.610275	25.1006
183	7	0.541062	9.35221
184	4	0.610139	15.5304
185	4	0.550136	7.06092
186	4	0.575862	10.6921
187	4	0.59868	13.9129
188	4	0.60446	14.7287
189	4	0.61008	15.522
190	4	0.563636	8.96652
191	4	0.646476	20.6592
192	4	0.529023	4.08094
193	4	0.57668	10.8076
194	4	0.563137	8.896
195	4	0.544896	6.32136
196	4	0.591489	12.898
197	4	0.594385	13.3066
198	4	0.585243	12.0162
199	7	0.595202	21.6711
200	7	0.603025	23.4511
201	7	0.559917	13.6425
202	7	0.57838	17.8434
203	7	0.559812	13.6185
204	7	0.554931	12.5078
205	2	0.424181	-14.6975
206	2	0.486484	-2.62291
207	2	0.432402	-13.1043
208	2	0.404176	-18.5746
209	2	0.448296	-10.0239
210	2	0.3645	-26.2641
211	2	0.393548	-20.6344
212	2	0.355611	-27.9868
213	2	0.349443	-29.1821
214	2	0.406772	-18.0714
215	2	0.374422	-24.3411
216	2	0.37642	-23.9539
217	2	0.337065	-31.5812
218	2	0.397785	-19.8132
219	2	0.416882	-16.1121
220	2	0.398999	-19.5779
221	2	0.391921	-20.9498
222	2	0.375364	-24.1585
223	2	0.375103	-24.2092
224	2	0.44168	-11.3061
225	2	0.352278	-28.6328
226	2	0.419873	-15.5325
227	2	0.368166	-25.5536
228	2	0.388297	-21.6521
229	2	0.448591	-9.96678
230	2	0.397311	-19.9051
231	2	0.472205	-5.3902
232	2	0.523392	4.53016
233	2	0.419974	-15.5129
234	2	0.573162	14.176
235	4	0.48537	-2.08071
236	4	0.46724	-4.6397
237	4	0.439793	-8.51392
238	4	0.422796	-10.913
239	4	0.461914	-5.39151
240	4	0.479126	-2.962
241	4	0.459507	-5.73121
242	4	0.532341	4.54921
243	4	0.508378	1.16683
244	4	0.520639	2.89742
245	4	0.524955	3.5067
246	4	0.563124	8.89424
247	4	0.578084	11.0058
248	4	0.5424	5.96908
249	4	0.511785	1.64778
250	4	0.496742	-0.4755
251	4	0.525751	3.61906
252	4	0.500706	0.0839937
253	4	0.507255	1.00833
254	4	0.463081	-5.22673
255	3	0.454539	-4.15967
256	3	0.467986	-2.93235
257	3	0.433488	-6.08106
258	3	0.469582	-2.7866
259	3	0.425032	-6.85285
260	3	0.48408	-1.46332
261	3	0.545737	4.1643
262	3	0.516738	1.51745
263	3	0.443363	-5.17976
264	3	0.459214	-3.73294
265	3	0.467465	-2.97989
266	3	0.463007	-3.38678
267	3	0.43731	-5.73222
268	3	0.429043	-6.48682
269	3	0.476004	-2.20048
270	3	0.396058	-9.49747
271	3	0.416465	-7.63481
272	3	0.434634	-5.97646
273	3	0.373589	-11.5483
274	3	0.4026	-8.9003
275	3	0.462073	-3.472
276	3	0.480064	-1.82992
277	3	0.378499	-11.1001
278	3	0.401402	-9.0097
279	3	0.431694	-6.24485
280	3	0.485113	-1.36903
281	3	0.359787	-12.808
282	3	0.482288	-1.6269
283	3	0.368228	-12.0376
284	7	0.47793	-5.01268
285	7	0.425588	-16.9222
286	7	0.481996	-4.08746
287	7	0.53568	8.12774
288	7	0.45308	-10.6669
289	7	0.44892	-11.6134
290	7	0.451478	-11.0313
291	7	0.516924	3.85988
292	7	0.56276	14.2892
293	7	0.568666	15.6331
294	7	0.476047	-5.44107
295	7	0.427072	-16.5847
296	7	0.525154	5.73263
297	7	0.548569	11.0604
298	7	0.549852	11.3522
299	7	0.537317	8.50011
300	7	0.489837	-2.30323
301	7	0.473938	-5.92088
302	7	0.484672	-3.47854
303	7	0.505648	1.29425
304	7	0.474848	-5.71376
305	7	0.43553	-14.6601
306	7	0.503952	0.908456
307	7	0.488287	-2.65588
308	7	0.457023	-9.76974
309	7	0.426134	-16.7981
310	7	0.465195	-7.91036
311	7	0.429573	-16.0155
312	7	0.500982	0.232607
313	7	0.524262	5.52962
314	7	0.540301	9.17904
315	7	0.469732	-6.87786
316	7	0.501854	0.431071
317	7	0.504646	1.06617
318	7	0.529031	6.61468
319	7	0.532627	7.43285
320	7	0.563669	14.4961
321	7	0.507504	1.71663
322	7	0.554132	12.3261
323	7	0.555316	12.5956
324	7	0.614883	26.1492
325	7	0.629758	29.5338
326	7	0.594708	21.5587
327	7	0.563647	14.4911
328	7	0.583509	19.0105
329	7	0.582031	18.6741
330	7	0.601519	23.1085
331	7	0.558952	13.4229
332	7	0.500271	0.0708006
333	1	0.447476	-8.20246
334	1	0.47146	-4.45929
335	1	0.535733	5.57188
336	1	0.520831	3.24612
337	1	0.3865	-17.719
338	1	0.382414	-18.3568
339	1	0.325769	-27.1974
340	1	0.288681	-32.9857
341	1	0.369211	-20.4174
342	1	0.455343	-6.97465
343	1	0.254191	-38.3686
344	1	0.343135	-24.4871
345	1	0.374672	-19.5651
346	1	0.310185	-29.6297
347	1	0.390415	-17.108
348	1	0.303555	-30.6643
349	1	0.468324	-4.94871
350	1	0.315215	-28.8445
351	1	0.298318	-31.4816
352	1	0.295102	-31.9836
353	1	0.354976	-22.639
354	1	0.422574	-12.089
355	1	0.441252	-9.17379
356	1	0.478539	-3.35437
357	1	0.480018	-3.12353
358	1	0.366289	-20.8734
359	1	0.428846	-11.1101
360	1	0.469514	-4.76294
361	1	0.318354	-28.3547
362	1	0.304688	-30.4875
363	1	0.344707	-24.2417
364	1	0.292437	-32.3996
365	1	0.463207	-5.74734
366	1	0.481015	-2.96797
367	1	0.370354	-20.239
368	1	0.414118	-13.4087
369	1	0.437212	-9.80439
370	1	0.418128	-12.7828
371	1	0.366545	-20.8335
372	1	0.29968	-31.2691
373	1	0.286586	-33.3127
374	1	0.324031	-27.4687
375	1	0.295681	-31.8933
376	1	0.308193	-29.9405
377	1	0.290239	-32.7426
378	1	0.330548	-26.4515
379	1	0.381468	-18.5044
380	1	0.373141	-19.804
381	1	0.35037	-23.3579
382	1	0.285999	-33.4044
383	1	0.293437	-32.2435
384	1	0.356933	-22.3337
385	1	0.364567	-21.1421
386	1	0.352197	-23.0728
387	1	0.302246	-30.8687
388	1	0.347449	-23.8137
389	1	0.360759	-21.7365
390	1	0.354653	-22.6894
391	1	0.360009	-21.8536
392	1	0.406632	-14.577
393	1	0.389887	-17.1904
394	1	0.427273	-11.3556
395	1	0.42115	-12.3112
396	1	0.444121	-8.72601
397	1	0.458593	-6.46748
398	1	0.354534	-22.7081
399	1	0.447139	-8.25508
400	1	0.383004	-18.2646
401	1	0.440067	-9.3588
402	1	0.490953	-1.41703
403	1	0.429859	-10.952
404	1	0.42517	-11.6838
405	1	0.395534	-16.309
406	1	0.342197	-24.6335
407	1	0.51796	2.79807
408	1	0.521579	3.36287
409	1	0.471337	-4.47845
410	1	0.50721	1.12021
411	1	0.460584	-6.15674
412	5	0.449916	-6.10014
413	5	0.453708	-5.63825
414	5	0.490768	-1.12366
415	5	0.569232	8.43466
416	5	0.48612	-1.68987
417	5	0.543311	5.27701
418	5	0.373412	-15.4197
419	5	0.535857	4.36901
420	5	0.419732	-9.77719
421	5	0.499507	-0.0590557
422	5	0.4268	-8.91617
423	5	0.515896	1.93744
424	5	0.494917	-0.618187
425	5	0.49442	-0.678728
426	5	0.590626	11.0408
427	5	0.522662	2.76158
428	5	0.51793	2.1852
429	5	0.453692	-5.64016
430	5	0.407333	-11.2876
431	5	0.495163	-0.588263
432	5	0.497047	-0.358734
433	7	0.537038	8.43661
434	7	0.580771	18.3876
435	7	0.482556	-3.96
436	7	0.493061	-1.56964
437	7	0.395996	-23.6555
438	7	0.478807	-4.81307
439	7	0.49115	-2.00461
440	7	0.510687	2.4409
441	7	0.44541	-12.4122
442	7	0.499418	-0.123332
443	7	0.458466	-9.44139
444	7	0.490571	-2.13627
445	7	0.513614	3.10683
446	7	0.48984	-2.30266
447	7	0.43645	-14.4509
448	7	0.45534	-10.1526
449	7	0.496302	-0.832188
450	7	0.506999	1.60169
451	7	0.502588	0.597915
452	2	0.473537	-5.13206
453	2	0.530569	5.92111
454	2	0.500987	0.187866
455	2	0.466006	-6.59159
456	2	0.461302	-7.50323
457	2	0.520959	4.05858
458	2	0.537774	7.31742
459	2	0.490997	-1.74815
460	2	0.425591	-14.4242
461	2	0.438322	-11.9569
462	2	0.45732	-8.27508
463	2	0.444598	-10.7407
464	2	0.446101	-10.4493
465	2	0.405253	-18.3659
466	2	0.421343	-15.2476
467	2	0.466289	-6.53673
468	2	0.475676	-4.7174
469	2	0.413591	-16.7499
470	2	0.491502	-1.65038
471	2	0.451898	-9.32584
472	2	0.515319	2.96562
473	2	0.50309	0.595518
474	2	0.540554	7.85635
475	2	0.504537	0.87604
476	2	0.450135	-9.66744
477	2	0.43135	-13.3081
478	2	0.529934	5.79803
479	2	0.552058	10.0857
480	2	0.53713	7.19273
481	2	0.419061	-15.6898
482	2	0.450154	-9.66375
483	2	0.408027	-17.8282
484	2	0.412524	-16.9567
485	2	0.422848	-14.956
486	4	0.427424	-10.2597
487	4	0.509392	1.30998
488	4	0.399259	-14.2352
489	4	0.464709	-4.99697
490	4	0.442535	-8.12689
491	4	0.526085	3.66618
492	4	0.533868	4.76479
493	4	0.428096	-10.1649
494	4	0.526492	3.72368
495	4	0.611918	15.7814
496	4	0.613652	16.0262
497	4	0.615717	16.3176
498	4	0.586183	12.1489
499	4	0.571882	10.1304
500	4	0.478422	-3.06147
501	4	0.619024	16.7845
502	5	0.537457	4.56387
503	5	0.555707	6.78714
504	5	0.515563	1.89677
505	5	0.561472	7.48936
506	5	0.578189	9.52577
507	5	0.615584	14.0812
508	5	0.476294	-2.88687
509	5	0.512119	1.47731
510	5	0.582897	10.0994
511	5	0.50871	1.06204
512	5	0.451844	-5.86527
513	5	0.507177	0.875296
514	5	0.618518	14.4386
515	5	0.546693	5.68896
516	5	0.584338	10.2748
517	5	0.481091	-2.3025
518	7	0.50338	0.77813
519	7	0.453907	-10.4787
520	7	0.470441	-6.71667
521	7	0.494784	-1.17769
522	5	0.535713	4.35144
523	5	0.506485	0.790943
524	5	0.567234	8.19125
525	5	0.559177	7.20978
526	5	0.631176	15.9805
527	5	0.631173	15.9802
528	5	0.506628	0.80843
529	5	0.514555	1.77403
530	5	0.483723	-1.9819
531	5	0.559387	7.23539
532	5	0.475235	-3.01584
533	5	0.445807	-6.60068
534	7	0.48026	-4.48252
535	7	0.429961	-15.9273
536	7	0.508229	1.88164
537	7	0.462645	-8.49059
538	7	0.58355	19.0198
539	7	0.603728	23.611
540	7	0.479788	-4.5899
541	4	0.582155	11.5804
542	4	0.513858	1.94036
543	4	0.500569	0.064659
544	4	0.635967	19.1759
545	4	0.620212	16.9522
546	4	0.65567	21.957
547	4	0.58404	11.8464
548	4	0.590349	12.737
549	4	0.555869	7.87017
550	4	0.551333	7.22992
551	6	0.537326	3.54361
552	6	0.639739	13.2653
553	6	0.496995	-0.284815
554	6	0.444427	-5.27496
555	6	0.545414	4.31139
556	6	0.516889	1.60363
557	6	0.530609	2.90599
558	6	0.541662	3.95523
559	6	0.585436	8.11056
560	6	0.554682	5.19119
561	6	0.497539	-0.233159
562	6	0.529589	2.80921
563	6	0.47685	-2.19714
564	6	0.499115	-0.0835662
565	6	0.497894	-0.199472
566	6	0.489402	-1.00566
567	6	0.4863	-1.30011
568	6	0.428738	-6.76425
569	6	0.441967	-5.50844
570	6	0.538091	3.61623
571	6	0.550553	4.79918
572	6	0.543955	4.17293
573	6	0.576825	7.29316
574	6	0.50244	0.232057
575	6	0.505426	0.515487
576	6	0.525296	2.40163
577	7	0.606806	24.3113
578	7	0.579605	18.1222
579	7	0.598293	22.3744
580	7	0.625689	28.6079
581	7	0.605726	24.0656
582	7	0.576418	17.397
583	7	0.532714	7.45267
584	7	0.490734	-2.09922
585	7	0.558319	13.2789
586	7	0.621634	27.6853
587	7	0.604083	23.6917
588	7	0.608671	24.7358
589	7	0.585313	19.4208
590	7	0.474608	-5.76839
591	7	0.522514	5.13197
592	7	0.650909	34.3465
593	7	0.65249	34.7061
594	7	0.598073	22.3244
595	7	0.56409	14.5918
596	7	0.59652	21.9709
597	7	0.607184	24.3975
598	7	0.645493	33.114
599	7	0.540703	9.27055
600	7	0.554414	12.3902
601	7	0.608909	24.7899
602	7	0.639224	31.6877
603	7	0.566695	15.1848
604	7	0.59486	21.5933
605	7	0.5899	20.4646
606	7	0.558931	13.4181
607	7	0.565964	15.0183
608	7	0.600789	22.9422
609	7	0.612285	25.558
610	7	0.582837	18.8576
611	7	0.641674	32.2451
612	7	0.625028	28.4576
613	7	0.684857	42.0708
614	7	0.606122	24.1558
615	7	0.666166	37.818
616	7	0.61305	25.732
617	7	0.604959	23.8912
618	7	0.593422	21.266
619	7	0.697344	44.912
620	7	0.696344	44.6846
621	7	0.645047	33.0125
622	7	0.538379	8.74164
623	7	0.62102	27.5456
624	7	0.591533	20.8361
625	7	0.687849	42.7517
626	7	0.592548	21.0672
627	7	0.569917	15.9179
628	7	0.575344	17.1526
629	7	0.5629	14.3212
630	7	0.564094	14.5928
631	7	0.606771	24.3035
632	7	0.630205	29.6355
633	7	0.573548	16.744
634	7	0.589137	20.2911
635	2	0.715031	41.671
636	2	0.714674	41.6017
637	2	0.660723	31.1457
638	2	0.629626	25.119
639	2	0.64242	27.5985
640	2	0.564336	12.4654
641	2	0.380746	-23.1155
642	2	0.536768	7.12261
643	2	0.524759	4.79519
644	2	0.540541	7.85371
645	2	0.425154	-14.5089
646	2	0.418134	-15.8695
647	2	0.537858	7.33379
648	2	0.434	-12.7946
649	2	0.479856	-3.90733
650	2	0.508284	1.60218
651	2	0.546884	9.08308
652	2	0.489263	-2.08418
653	2	0.479081	-4.05759
654	2	0.493695	-1.2252
655	2	0.513521	2.61706
656	2	0.521406	4.14533
657	2	0.554491	10.5574
658	2	0.486892	-2.54371
659	2	0.368005	-25.5849
660	2	0.448664	-9.95263
661	2	0.558083	11.2536
662	2	0.575039	14.5398
663	2	0.534932	6.7666
664	2	0.489792	-1.98169
665	2	0.481965	-3.49866
666	2	0.555853	10.8212
667	2	0.571258	13.8069
668	2	0.516415	3.17794
669	2	0.516093	3.11557
670	2	0.727726	44.1313
671	2	0.738252	46.1714
672	2	0.599635	19.3065
673	2	0.52742	5.31075
674	2	0.547246	9.15327
675	2	0.737424	46.0109
676	2	0.668579	32.6682
677	2	0.625364	24.2929
678	2	0.572418	14.0317
679	2	0.588336	17.1167
680	2	0.550041	9.6949
681	7	0.577107	17.5537
682	7	0.564348	14.6507
683	7	0.544388	10.1091
684	7	0.618222	26.9088
685	7	0.470981	-6.59375
686	4	0.598264	13.8542
687	4	0.616771	16.4665
688	4	0.60217	14.4055
689	4	0.632512	18.6882
690	4	0.601332	14.2873
691	4	0.628101	18.0657
692	4	0.532402	4.55776
693	4	0.565115	9.17523
694	4	0.553391	7.52035
695	4	0.475469	-3.47825
696	4	0.51719	2.41062
697	4	0.569294	9.76514
698	4	0.512023	1.68139
699	4	0.583725	11.8019
700	7	0.60356	23.5728
701	7	0.609183	24.8523
702	7	0.576988	17.5266
703	7	0.563824	14.5314
704	7	0.595822	21.8121
705	7	0.591383	20.802
706	7	0.54647	10.5828
707	2	0.529386	5.69182
708	2	0.493248	-1.31193
709	2	0.426717	-14.2061
710	2	0.483356	-3.22907
711	2	0.41987	-15.533
712	2	0.401485	-19.0961
713	2	0.432388	-13.1069
714	2	0.349778	-29.1173
715	2	0.421617	-15.1944
716	2	0.443422	-10.9684
717	2	0.48245	-3.40464
718	2	0.375451	-24.1417
719	2	0.399147	-19.5493
720	2	0.434644	-12.6698
721	2	0.374486	-24.3288
722	2	0.434016	-12.7914
723	2	0.422239	-15.0738
724	2	0.395744	-20.2088
725	2	0.415792	-16.3234
726	2	0.369974	-25.2032
727	2	0.36717	-25.7467
728	2	0.387344	-21.8369
729	2	0.388893	-21.5366
730	2	0.357801	-27.5623
731	2	0.370673	-25.0677
732	2	0.395557	-20.245
733	2	0.446942	-10.2863
734	2	0.420598	-15.392
735	2	0.439779	-11.6745
736	2	0.472891	-5.25718
737	2	0.472999	-5.23634
738	4	0.510156	1.41782
739	4	0.468063	-4.52352
740	4	0.52611	3.66965
741	4	0.556008	7.88983
742	4	0.532461	4.5662
743	4	0.456543	-6.14959
744	4	0.574707	10.5291
745	4	0.521089	2.96104
746	4	0.552454	7.38815
747	4	0.508054	1.12108
748	4	0.45646	-6.16131
749	4	0.445372	-7.72638
750	4	0.538707	5.44781
751	4	0.473017	-3.82433
752	4	0.464377	-5.04384
753	4	0.505867	0.812463
754	4	0.506189	0.857842
755	4	0.479932	-2.84829
756	4	0.461732	-5.4172
757	4	0.435105	-9.17552
758	4	0.428299	-10.1362
759	3	0.48606	-1.28263
760	3	0.496009	-0.374533
761	3	0.409989	-8.22593
762	3	0.471165	-2.64218
763	3	0.530175	2.74388
764	3	0.479746	-1.85889
765	3	0.445377	-4.99589
766	3	0.463579	-3.33451
767	3	0.538967	3.54641
768	3	0.502941	0.258167
769	3	0.547526	4.32763
770	3	0.471195	-2.63945
771	3	0.389515	-10.0947
772	3	0.433174	-6.10974
773	3	0.472305	-2.53808
774	3	0.431407	-6.27099
775	3	0.46803	-2.92826
776	3	0.47427	-2.35875
777	3	0.430356	-6.36696
778	3	0.488284	-1.07966
779	3	0.508942	0.805874
780	3	0.41655	-7.62704
781	3	0.350969	-13.6129
782	3	0.464001	-3.29608
783	3	0.444985	-5.03171
784	3	0.458819	-3.76898
785	3	0.471881	-2.57682
786	3	0.432034	-6.21375
787	3	0.479605	-1.87184
788	7	0.502229	0.5163
789	7	0.502301	0.532755
790	7	0.544914	10.2287
791	7	0.494057	-1.34305
792	7	0.556797	12.9324
793	7	0.552537	11.9632
794	7	0.500534	0.130573
795	7	0.568399	15.5724
796	7	0.599152	22.5697
797	7	0.589075	20.2769
798	7	0.583835	19.0847
799	7	0.543739	9.96137
800	7	0.524709	5.63123
801	7	0.59658	21.9847
802	7	0.510205	2.33104
803	7	0.491609	-1.90019
804	7	0.499564	-0.090068
805	7	0.511364	2.59482
806	7	0.499616	-0.0782314
807	7	0.582497	18.7801
808	7	0.498872	-0.247601
809	7	0.478344	-4.91848
810	7	0.459308	-9.24968
811	7	0.596562	21.9805
812	7	0.500733	0.175999
813	7	0.551417	11.7085
814	7	0.56702	15.2585
815	7	0.599405	22.6274
816	7	0.614328	26.0229
817	7	0.60844	24.6832
818	7	0.520045	4.57014
819	7	0.548066	10.946
820	7	0.555665	12.675
821	7	0.530365	6.91836
822	7	0.489812	-2.30891
823	7	0.482442	-3.98588
824	7	0.472334	-6.28577
825	7	0.440499	-13.5295
826	7	0.4279	-16.3963
827	7	0.531451	7.16528
828	7	0.540337	9.18717
829	7	0.505753	1.31805
830	7	0.430967	-15.6983
831	7	0.421279	-17.9028
832	1	0.458636	-6.46067
833	1	0.472062	-4.36524
834	1	0.415185	-13.2421
835	1	0.277794	-34.6848
836	1	0.37598	-19.3609
837	1	0.323274	-27.5868
838	1	0.296872	-31.7074
839	1	0.318677	-28.3042
840	1	0.397454	-16.0094
841	1	0.46824	-4.96185
842	1	0.354507	-22.7122
843	1	0.469191	-4.81337
844	1	0.272941	-35.4423
845	1	0.408741	-14.2478
846	1	0.297382	-31.6278
847	1	0.446616	-8.33666
848	1	0.30514	-30.4171
849	1	0.32657	-27.0724
850	1	0.398291	-15.8787
851	1	0.408879	-14.2263
852	1	0.432786	-10.4952
853	1	0.438075	-9.66964
854	1	0.323805	-27.5039
855	1	0.302531	-30.8242
856	1	0.302019	-30.9041
857	1	0.304061	-30.5854
858	1	0.420917	-12.3475
859	1	0.447326	-8.22593
860	1	0.491001	-1.4095
861	1	0.488426	-1.81139
862	1	0.49102	-1.40644
863	1	0.546506	7.25321
864	1	0.439263	-9.48421
865	1	0.531623	4.93049
866	1	0.391069	-17.0059
867	1	0.308593	-29.878
868	1	0.296673	-31.7385
869	1	0.318308	-28.3618
870	1	0.351346	-23.2056
871	1	0.299157	-31.3508
872	1	0.291149	-32.6005
873	1	0.313761	-29.0715
874	1	0.409638	-14.1078
875	1	0.324054	-27.4651
876	1	0.338529	-25.2059
877	1	0.354183	-22.7629
878	1	0.359738	-21.8959
879	1	0.366648	-20.8174
880	1	0.35631	-22.4309
881	1	0.375488	-19.4378
882	1	0.390218	-17.1388
883	1	0.286774	-33.2834
884	1	0.283159	-33.8476
885	1	0.498694	-0.208882
886	1	0.375832	-19.384
887	1	0.354249	-22.7525
888	1	0.327046	-26.9981
889	1	0.447268	-8.23492
890	1	0.407376	-14.4608
891	1	0.436934	-9.84771
892	1	0.463479	-5.70479
893	1	0.365781	-20.9527
894	1	0.497107	-0.456548
895	1	0.392617	-16.7644
896	1	0.503589	0.555093
897	1	0.439945	-9.3778
898	1	0.491855	-1.27614
899	1	0.45777	-6.59591
900	1	0.491033	-1.40446
901	1	0.476843	-3.61916
902	1	0.485425	-2.2798
903	1	0.421159	-12.3098
904	7	0.497624	-0.531545
905	7	0.434011	-15.0057
906	7	0.516478	3.75851
907	7	0.490217	-2.21692
908	7	0.464706	-8.02158
909	7	0.468361	-7.18983
910	5	0.45312	-5.70986
911	5	0.459846	-4.89059
912	5	0.513188	1.60751
913	5	0.513955	1.70094
914	5	0.593579	11.4006
915	5	0.530147	3.67336
916	5	0.535473	4.3222
917	5	0.379797	-14.642
918	5	0.568483	8.34344
919	5	0.404408	-11.6439
920	5	0.520424	2.48891
921	5	0.466594	-4.06848
922	5	0.493081	-0.841925
923	5	0.565355	7.96234
924	5	0.539048	4.75769
925	5	0.577714	9.46793
926	5	0.59221	11.2338
927	5	0.481845	-2.21062
928	5	0.48967	-1.25742
929	5	0.551831	6.31495
930	5	0.486723	-1.61637
931	5	0.516018	1.95225
932	7	0.587968	20.025
933	7	0.510752	2.4556
934	7	0.617514	26.7477
935	7	0.577757	17.7016
936	7	0.499781	-0.040678
937	7	0.555554	12.6498
938	7	0.571228	16.2162
939	7	0.499664	-0.0672465
940	7	0.56312	14.3713
941	7	0.516074	3.66661
942	7	0.536211	8.24836
943	7	0.572365	16.4747
944	7	0.517806	4.06073
945	7	0.522099	5.03755
946	7	0.530403	6.92684
947	7	0.552098	11.8633
948	7	0.433402	-15.1444
949	7	0.514477	3.30316
950	7	0.562782	14.2943
951	7	0.495069	-1.11293
952	7	0.597205	22.1268
953	7	0.51058	2.41638
954	2	0.52101	4.06859
955	2	0.509707	1.87802
956	2	0.551947	10.0644
957	2	0.489083	-2.1191
958	2	0.472587	-5.31607
959	2	0.489055	-2.12457
960	2	0.425461	-14.4494
961	2	0.440093	-11.6138
962	2	0.486787	-2.56413
963	2	0.445475	-10.5706
964	2	0.509182	1.7762
965	2	0.383203	-22.6392
966	2	0.455076	-8.70991
967	2	0.504007	0.773174
968	2	0.517946	3.47475
969	2	0.52393	4.63445
970	2	0.5645	12.4972
971	2	0.535617	6.89945
972	2	0.457316	-8.2757
973	2	0.529035	5.62389
974	2	0.505104	0.985875
975	2	0.525267	4.89351
976	2	0.556387	10.9249
977	2	0.495702	-0.836351
978	2	0.490081	-1.92578
979	2	0.51593	3.08394
980	2	0.467106	-6.37841
981	2	0.434586	-12.6809
982	2	0.431396	-13.2992
983	2	0.451923	-9.3209
984	4	0.545497	6.40617
985	4	0.519044	2.67238
986	4	0.437637	-8.8182
987	4	0.52159	3.0317
988	4	0.487576	-1.76938
989	4	0.448426	-7.29538
990	4	0.531219	4.39089
991	4	0.552161	7.34674
992	4	0.565146	9.17964
993	4	0.555521	7.82107
994	4	0.58877	12.5141
995	4	0.591874	12.9523
996	4	0.577417	10.9117
997	4	0.579985	11.2742
998	4	0.591169	12.8527
999	4	0.588873	12.5286
1000	4	0.466207	-4.78557

## Sheet: Fig. 5
regions_id	gradient value	R
1	0.178961	0.608164
2	0.596556	0.592009
3	0.43805	0.537683
4	-0.227625	0.630938
5	1.02298	0.403195
6	0.998152	0.447116
7	0.298217	0.615944
8	0.60173	0.593113
9	0.469368	0.428153
10	0.792647	0.4915
11	0.465004	0.559569
12	0.4498	0.598861
13	0.635547	0.581122
14	0.435343	0.544432
15	0.742191	0.529674
16	0.385737	0.594819
17	0.790758	0.522742
18	0.630844	0.421209
19	0.9096	0.443395
20	0.586145	0.415439
21	0.767493	0.507387
22	0.842252	0.494214
23	0.946781	0.508496
24	1.81177	0.583881
25	1.72423	0.517856
26	1.70203	0.483733
27	1.89522	0.591699
28	1.60943	0.614451
29	1.71845	0.600669
30	1.52962	0.470543
31	1.1105	0.464365
32	1.31484	0.468264
33	1.191	0.530785
34	0.87499	0.441745
35	-0.317356	0.611899
36	0.0394076	0.511292
37	-0.0947985	0.557639
38	0.570021	0.452589
39	0.00406023	0.538376
40	-0.0719913	0.515269
41	-0.21204	0.501103
42	0.57024	0.493368
43	0.440738	0.598957
44	0.197233	0.529845
45	-0.303142	0.536595
46	-0.209879	0.569667
47	-0.452064	0.562067
48	-0.285198	0.562077
49	-0.268238	0.581125
50	0.152081	0.563249
51	-0.317693	0.579909
52	0.921782	0.569317
53	0.503355	0.589343
54	0.85905	0.583106
55	0.169124	0.59733
56	0.815703	0.602428
57	0.653212	0.522921
58	-0.253977	0.575491
59	-0.0731483	0.529965
60	0.0203013	0.484973
61	-0.129123	0.532141
62	-0.151403	0.510971
63	-0.0506283	0.6094
64	1.07576	0.440665
65	1.29645	0.438589
66	0.436485	0.49287
67	0.256825	0.449461
68	0.0281154	0.509615
69	0.436107	0.463249
70	0.969154	0.511285
71	1.36958	0.482411
72	1.40233	0.526485
73	0.820258	0.527684
74	0.578302	0.453866
75	0.716318	0.489539
76	0.658934	0.455042
77	1.00717	0.5269
78	1.11297	0.546705
79	1.31784	0.589588
80	1.77299	0.568124
81	1.60438	0.589223
82	1.44721	0.603456
83	1.80136	0.604527
84	1.7339	0.574322
85	1.70626	0.566739
86	1.67035	0.609136
87	1.61284	0.564686
88	1.62849	0.620228
89	1.63347	0.572164
90	0.759806	0.6269
91	0.967818	0.577892
92	1.7261	0.60292
93	1.63147	0.504156
94	1.77788	0.559666
95	1.75369	0.60954
96	1.70966	0.621009
97	1.60341	0.615293
98	0.589625	0.585384
99	-0.0224426	0.605708
100	0.660437	0.586636
101	1.49105	0.622561
102	1.65475	0.618439
103	1.86547	0.586781
104	1.61103	0.601924
105	1.14889	0.565698
106	-0.0909767	0.634896
107	-0.493531	0.589825
108	-0.444922	0.628927
109	0.499767	0.623569
110	1.11528	0.596489
111	0.806027	0.574772
112	-0.582057	0.560245
113	-0.209262	0.576857
114	0.247704	0.645475
115	-0.235471	0.685999
116	-0.488687	0.623213
117	-0.458227	0.593783
118	-0.444011	0.666475
119	-0.398121	0.654882
120	-0.489073	0.62442
121	-0.545093	0.536154
122	0.371483	0.501311
123	0.786932	0.557417
124	0.943189	0.571235
125	1.20999	0.589763
126	0.662748	0.438258
127	0.0879274	0.58669
128	0.966536	0.580781
129	1.08292	0.537715
130	1.21228	0.652628
131	1.70631	0.579013
132	-0.281208	0.49612
133	-0.427116	0.498058
134	-0.498123	0.545056
135	-0.415851	0.573709
136	-0.406865	0.500184
137	-0.391209	0.451761
138	-0.310376	0.369933
139	-0.38599	0.473809
140	-0.453574	0.545124
141	-0.414433	0.574614
142	-0.366986	0.548306
143	-0.447181	0.509326
144	-0.291052	0.381578
145	-0.39654	0.467341
146	-0.764274	0.463505
147	-0.560318	0.499377
148	-0.435381	0.531556
149	-0.34647	0.538964
150	-0.73069	0.51414
151	-0.613931	0.502597
152	-0.560673	0.489542
153	-0.279761	0.41573
154	-0.0525474	0.460294
155	-0.193433	0.42062
156	-0.200043	0.392858
157	-0.291334	0.483304
158	-0.432079	0.473684
159	-0.597658	0.560438
160	-0.333945	0.426689
161	-0.275685	0.349939
162	-0.381169	0.455344
163	-0.229736	0.633787
164	-0.307948	0.578157
165	-0.36334	0.647431
166	-0.242764	0.683044
167	-0.141704	0.65283
168	-0.254038	0.576276
169	0.0163181	0.72605
170	-0.174391	0.720528
171	-0.360545	0.659538
172	-0.358213	0.612379
173	-0.0886776	0.721632
174	-0.165612	0.667476
175	-0.116326	0.610039
176	-0.474712	0.530632
177	-0.234113	0.634234
178	-0.277811	0.609927
179	-0.434209	0.556525
180	1.47815	0.577032
181	1.58029	0.560606
182	1.12665	0.610275
183	1.6219	0.541062
184	0.0455786	0.610139
185	0.819249	0.550136
186	0.209053	0.575862
187	-0.332724	0.59868
188	-0.404522	0.60446
189	-0.506656	0.61008
190	-0.512799	0.563636
191	-0.352776	0.646476
192	-0.423774	0.529023
193	-0.375342	0.57668
194	0.362661	0.563137
195	1.24872	0.544896
196	1.17743	0.591489
197	-0.263344	0.594385
198	-0.519057	0.585243
199	1.51585	0.595202
200	1.81384	0.603025
201	1.77475	0.559917
202	1.99055	0.57838
203	1.26483	0.559812
204	0.21311	0.554931
205	-0.309748	0.424181
206	-0.289565	0.486484
207	-0.359426	0.432402
208	-0.299558	0.404176
209	-0.350208	0.448296
210	-0.152402	0.3645
211	-0.364485	0.393548
212	-0.288936	0.355611
213	-0.227311	0.349443
214	-0.395897	0.406772
215	-0.34672	0.374422
216	-0.257053	0.37642
217	-0.266639	0.337065
218	-0.318419	0.397785
219	-0.346297	0.416882
220	-0.18926	0.398999
221	-0.259184	0.391921
222	-0.173856	0.375364
223	-0.251791	0.375103
224	-0.252271	0.44168
225	-0.253288	0.352278
226	-0.149145	0.419873
227	-0.285609	0.368166
228	-0.379634	0.388297
229	-0.394111	0.448591
230	-0.303283	0.397311
231	-0.221507	0.472205
232	0.00514717	0.523392
233	-0.295794	0.419974
234	-0.153074	0.573162
235	-0.579161	0.48537
236	-0.526459	0.46724
237	-0.392895	0.439793
238	-0.445508	0.422796
239	-0.512085	0.461914
240	-0.275686	0.479126
241	0.10721	0.459507
242	-0.46499	0.532341
243	-0.520095	0.508378
244	-0.553443	0.520639
245	-0.575725	0.524955
246	-0.461191	0.563124
247	-0.465746	0.578084
248	-0.511353	0.5424
249	-0.450494	0.511785
250	-0.474053	0.496742
251	-0.515542	0.525751
252	-0.472089	0.500706
253	-0.223509	0.507255
254	-0.307283	0.463081
255	-0.547829	0.454539
256	-0.816915	0.467986
257	-0.56219	0.433488
258	-0.435814	0.469582
259	-0.33311	0.425032
260	-0.260952	0.48408
261	-0.590439	0.545737
262	-0.492077	0.516738
263	-0.470381	0.443363
264	-0.593049	0.459214
265	-0.513315	0.467465
266	-0.724728	0.463007
267	-0.787539	0.43731
268	-0.947473	0.429043
269	-0.916634	0.476004
270	-1.09619	0.396058
271	-0.903846	0.416465
272	-0.890202	0.434634
273	-0.98313	0.373589
274	-1.11403	0.4026
275	-0.981265	0.462073
276	-0.77172	0.480064
277	-1.46338	0.378499
278	-1.38125	0.401402
279	-1.52918	0.431694
280	-1.81498	0.485113
281	-2.01248	0.359787
282	-2.01155	0.482288
283	-1.5518	0.368228
284	-0.485837	0.47793
285	-0.43174	0.425588
286	0.564492	0.481996
287	1.31393	0.53568
288	0.462189	0.45308
289	0.894342	0.44892
290	1.03648	0.451478
291	1.78465	0.516924
292	1.69892	0.56276
293	1.51587	0.568666
294	0.441958	0.476047
295	-0.160272	0.427072
296	1.10699	0.525154
297	1.79961	0.548569
298	2.00108	0.549852
299	1.62559	0.537317
300	1.83197	0.489837
301	0.390756	0.473938
302	0.873246	0.484672
303	0.408619	0.505648
304	0.141269	0.474848
305	-0.573725	0.43553
306	0.37564	0.503952
307	-0.0921686	0.488287
308	-0.496574	0.457023
309	-1.29797	0.426134
310	-1.35649	0.465195
311	-1.03821	0.429573
312	-0.849758	0.500982
313	0.310772	0.524262
314	1.79208	0.540301
315	0.668245	0.469732
316	-0.428302	0.501854
317	1.96656	0.504646
318	2.07879	0.529031
319	1.95871	0.532627
320	1.72788	0.563669
321	-0.501187	0.507504
322	-0.231066	0.554132
323	-0.772501	0.555316
324	-0.749383	0.614883
325	-0.441554	0.629758
326	0.625945	0.594708
327	-0.619695	0.563647
328	-0.545299	0.583509
329	-0.612665	0.582031
330	-0.696675	0.601519
331	-0.405498	0.558952
332	-0.158557	0.500271
333	-0.181908	0.447476
334	1.13216	0.47146
335	-0.870607	0.535733
336	-1.03301	0.520831
337	-0.54855	0.3865
338	-2.11463	0.382414
339	-2.14901	0.325769
340	-2.07033	0.288681
341	-1.34784	0.369211
342	-1.9237	0.455343
343	-1.79429	0.254191
344	-2.14851	0.343135
345	-2.13766	0.374672
346	-2.18938	0.310185
347	-2.16083	0.390415
348	-2.11457	0.303555
349	-2.17787	0.468324
350	-1.9339	0.315215
351	-2.02274	0.298318
352	-2.04839	0.295102
353	-2.00588	0.354976
354	-2.13032	0.422574
355	-2.11092	0.441252
356	-2.11729	0.478539
357	-2.07862	0.480018
358	-1.89602	0.366289
359	-1.73603	0.428846
360	-1.95674	0.469514
361	-1.98021	0.318354
362	-1.91219	0.304688
363	-1.91923	0.344707
364	-2.03436	0.292437
365	-1.94685	0.463207
366	-1.83277	0.481015
367	-1.38799	0.370354
368	-0.93348	0.414118
369	-0.801933	0.437212
370	-1.23245	0.418128
371	-1.55292	0.366545
372	-2.16206	0.29968
373	-2.19866	0.286586
374	-2.15422	0.324031
375	-2.02537	0.295681
376	-2.12099	0.308193
377	-2.14792	0.290239
378	-0.920462	0.330548
379	-2.04654	0.381468
380	-1.95785	0.373141
381	-1.7617	0.35037
382	-1.71023	0.285999
383	-0.961367	0.293437
384	-0.425314	0.356933
385	-1.41808	0.364567
386	-0.362969	0.352197
387	-0.953457	0.302246
388	-1.1643	0.347449
389	-1.97522	0.360759
390	-1.84136	0.354653
391	-1.84227	0.360009
392	-1.3575	0.406632
393	-1.29026	0.389887
394	-0.753737	0.427273
395	-1.5712	0.42115
396	-0.894702	0.444121
397	-0.494194	0.458593
398	-0.899794	0.354534
399	-0.452441	0.447139
400	-0.322158	0.383004
401	0.145998	0.440067
402	0.299526	0.490953
403	0.525086	0.429859
404	0.470164	0.42517
405	0.349707	0.395534
406	-0.715329	0.342197
407	0.353114	0.51796
408	0.104788	0.521579
409	0.716577	0.471337
410	0.590167	0.50721
411	0.435789	0.460584
412	0.278668	0.449916
413	0.84011	0.453708
414	0.284845	0.490768
415	0.179991	0.569232
416	0.826667	0.48612
417	0.407993	0.543311
418	0.701949	0.373412
419	1.07625	0.535857
420	1.07888	0.419732
421	0.460593	0.499507
422	1.03799	0.4268
423	1.6137	0.515896
424	1.14662	0.494917
425	0.426452	0.49442
426	0.752346	0.590626
427	-0.0201727	0.522662
428	0.862344	0.51793
429	0.329939	0.453692
430	-0.801316	0.407333
431	-0.56739	0.495163
432	-0.744112	0.497047
433	0.0467885	0.537038
434	-0.255514	0.580771
435	0.10321	0.482556
436	1.11486	0.493061
437	0.863714	0.395996
438	1.09375	0.478807
439	0.220202	0.49115
440	0.0381029	0.510687
441	1.00106	0.44541
442	1.51752	0.499418
443	1.20264	0.458466
444	1.08166	0.490571
445	1.8591	0.513614
446	1.68742	0.48984
447	0.814531	0.43645
448	1.38188	0.45534
449	1.71051	0.496302
450	1.33484	0.506999
451	1.11792	0.502588
452	0.0381874	0.473537
453	-0.267365	0.530569
454	-0.204135	0.500987
455	-0.211962	0.466006
456	-0.349717	0.461302
457	-0.393634	0.520959
458	-0.490414	0.537774
459	-0.481838	0.490997
460	-0.402333	0.425591
461	-0.400406	0.438322
462	-0.441518	0.45732
463	-0.22761	0.444598
464	-0.415054	0.446101
465	-0.399454	0.405253
466	-0.199242	0.421343
467	-0.0658853	0.466289
468	0.0605078	0.475676
469	-0.13764	0.413591
470	-0.435388	0.491502
471	-0.422043	0.451898
472	-0.343944	0.515319
473	-0.371349	0.50309
474	-0.496716	0.540554
475	-0.470021	0.504537
476	0.146973	0.450135
477	0.326646	0.43135
478	-0.399482	0.529934
479	-0.394357	0.552058
480	-0.0749023	0.53713
481	0.356955	0.419061
482	0.800422	0.450154
483	-0.355341	0.408027
484	-0.176617	0.412524
485	-0.312212	0.422848
486	-0.284561	0.427424
487	-0.18309	0.509392
488	-0.352898	0.399259
489	-0.347977	0.464709
490	-0.255866	0.442535
491	-0.457032	0.526085
492	-0.503693	0.533868
493	-0.379909	0.428096
494	-0.46357	0.526492
495	-0.467542	0.611918
496	-0.518521	0.613652
497	-0.513808	0.615717
498	-0.503814	0.586183
499	-0.405732	0.571882
500	0.720172	0.478422
501	-0.381168	0.619024
502	0.666429	0.537457
503	0.463752	0.555707
504	0.603333	0.515563
505	0.650695	0.561472
506	0.319299	0.578189
507	0.461717	0.615584
508	1.12051	0.476294
509	0.722169	0.512119
510	-0.0810889	0.582897
511	0.223797	0.50871
512	1.16612	0.451844
513	0.63593	0.507177
514	-0.0320889	0.618518
515	0.276985	0.546693
516	0.597932	0.584338
517	0.642387	0.481091
518	0.562818	0.50338
519	1.02728	0.453907
520	1.16585	0.470441
521	0.985573	0.494784
522	1.04749	0.535713
523	0.805138	0.506485
524	1.73202	0.567234
525	1.92643	0.559177
526	1.70506	0.631176
527	1.83922	0.631173
528	1.75995	0.506628
529	1.32261	0.514555
530	1.16152	0.483723
531	1.61458	0.559387
532	1.22572	0.475235
533	0.766163	0.445807
534	0.403565	0.48026
535	0.663131	0.429961
536	-0.0946264	0.508229
537	0.564561	0.462645
538	-0.285512	0.58355
539	-0.0820118	0.603728
540	0.427264	0.479788
541	-0.281559	0.582155
542	0.375634	0.513858
543	0.56124	0.500569
544	0.466389	0.635967
545	0.600365	0.620212
546	0.36288	0.65567
547	0.835837	0.58404
548	-0.166124	0.590349
549	0.102874	0.555869
550	-0.26302	0.551333
551	0.721005	0.537326
552	0.4019	0.639739
553	1.24627	0.496995
554	0.778669	0.444427
555	-0.0248657	0.545414
556	-0.280451	0.516889
557	-0.197589	0.530609
558	0.08211	0.541662
559	0.123795	0.585436
560	-0.0610222	0.554682
561	-0.102275	0.497539
562	-0.126474	0.529589
563	1.50231	0.47685
564	1.56133	0.499115
565	1.39801	0.497894
566	0.945531	0.489402
567	0.337668	0.4863
568	0.737449	0.428738
569	0.404908	0.441967
570	1.18256	0.538091
571	1.18093	0.550553
572	1.5614	0.543955
573	0.834846	0.576825
574	0.959217	0.50244
575	0.449339	0.505426
576	0.957669	0.525296
577	1.65417	0.606806
578	1.65646	0.579605
579	1.58406	0.598293
580	1.76607	0.625689
581	1.72103	0.605726
582	1.70334	0.576418
583	1.323	0.532714
584	1.48172	0.490734
585	1.63273	0.558319
586	1.7303	0.621634
587	1.75563	0.604083
588	1.75911	0.608671
589	1.53943	0.585313
590	0.885233	0.474608
591	0.997117	0.522514
592	1.64494	0.650909
593	1.69275	0.65249
594	1.81377	0.598073
595	1.808	0.56409
596	1.84368	0.59652
597	1.73633	0.607184
598	1.50713	0.645493
599	0.736453	0.540703
600	0.23968	0.554414
601	-0.415071	0.608909
602	-0.358823	0.639224
603	0.742842	0.566695
604	1.56355	0.59486
605	1.7506	0.5899
606	1.72803	0.558931
607	1.04971	0.565964
608	1.02142	0.600789
609	1.54114	0.612285
610	1.31696	0.582837
611	-0.0789957	0.641674
612	-0.427454	0.625028
613	-0.139825	0.684857
614	0.916541	0.606122
615	0.0157572	0.666166
616	-0.410638	0.61305
617	-0.510246	0.604959
618	-0.495908	0.593422
619	-0.279765	0.697344
620	-0.34229	0.696344
621	-0.428255	0.645047
622	1.56237	0.538379
623	1.38718	0.62102
624	1.14034	0.591533
625	0.5115	0.687849
626	0.797792	0.592548
627	1.35222	0.569917
628	1.57708	0.575344
629	1.64362	0.5629
630	0.696092	0.564094
631	1.00426	0.606771
632	1.46057	0.630205
633	0.0080634	0.573548
634	-0.485294	0.589137
635	-0.0991998	0.715031
636	-0.135886	0.714674
637	-0.292371	0.660723
638	-0.23056	0.629626
639	-0.126347	0.64242
640	-0.339177	0.564336
641	-0.184507	0.380746
642	-0.279346	0.536768
643	-0.38644	0.524759
644	-0.50984	0.540541
645	-0.318802	0.425154
646	-0.19437	0.418134
647	-0.0646416	0.537858
648	-0.110442	0.434
649	-0.380665	0.479856
650	-0.532457	0.508284
651	-0.307125	0.546884
652	-0.51934	0.489263
653	-0.476195	0.479081
654	-0.446474	0.493695
655	-0.532961	0.513521
656	-0.32255	0.521406
657	0.310789	0.554491
658	-0.360967	0.486892
659	-0.237396	0.368005
660	-0.360996	0.448664
661	0.0337292	0.558083
662	0.11742	0.575039
663	-0.284166	0.534932
664	-0.368621	0.489792
665	-0.390982	0.481965
666	-0.377715	0.555853
667	-0.454547	0.571258
668	-0.413769	0.516415
669	-0.348943	0.516093
670	-0.162583	0.727726
671	-0.0474596	0.738252
672	-0.249308	0.599635
673	-0.201715	0.52742
674	-0.274486	0.547246
675	-0.10608	0.737424
676	-0.131813	0.668579
677	-0.274004	0.625364
678	-0.301903	0.572418
679	-0.216378	0.588336
680	-0.332244	0.550041
681	1.4171	0.577107
682	1.71219	0.564348
683	1.89962	0.544388
684	1.34627	0.618222
685	1.57554	0.470981
686	0.610423	0.598264
687	-0.142913	0.616771
688	-0.0198316	0.60217
689	-0.380641	0.632512
690	-0.485474	0.601332
691	-0.484856	0.628101
692	-0.445464	0.532402
693	0.156234	0.565115
694	0.997703	0.553391
695	-0.0995616	0.475469
696	-0.476378	0.51719
697	-0.436879	0.569294
698	0.33262	0.512023
699	1.44636	0.583725
700	1.41666	0.60356
701	1.89346	0.609183
702	1.33603	0.576988
703	2.03585	0.563824
704	1.94289	0.595822
705	1.60697	0.591383
706	0.186342	0.54647
707	-0.26279	0.529386
708	-0.33965	0.493248
709	-0.306179	0.426717
710	-0.156198	0.483356
711	-0.216968	0.41987
712	-0.31782	0.401485
713	-0.373001	0.432388
714	-0.264316	0.349778
715	-0.154216	0.421617
716	-0.0614198	0.443422
717	-0.197788	0.48245
718	-0.199516	0.375451
719	-0.217	0.399147
720	-0.285562	0.434644
721	-0.25048	0.374486
722	-0.314566	0.434016
723	-0.219144	0.422239
724	-0.265816	0.395744
725	-0.322306	0.415792
726	-0.249726	0.369974
727	-0.205381	0.36717
728	-0.278741	0.387344
729	-0.258403	0.388893
730	-0.199748	0.357801
731	-0.183876	0.370673
732	-0.282134	0.395557
733	-0.385361	0.446942
734	-0.297494	0.420598
735	-0.322845	0.439779
736	-0.317779	0.472891
737	-0.233316	0.472999
738	-0.332172	0.510156
739	-0.371106	0.468063
740	-0.512378	0.52611
741	-0.530075	0.556008
742	-0.510808	0.532461
743	-0.390911	0.456543
744	-0.359511	0.574707
745	-0.248659	0.521089
746	-0.482537	0.552454
747	-0.524944	0.508054
748	-0.469979	0.45646
749	-0.466218	0.445372
750	-0.442549	0.538707
751	-0.517971	0.473017
752	-0.287494	0.464377
753	-0.456002	0.505867
754	-0.175007	0.506189
755	-0.00199503	0.479932
756	0.941297	0.461732
757	0.721175	0.435105
758	0.213752	0.428299
759	-0.395934	0.48606
760	-0.472123	0.496009
761	-0.437906	0.409989
762	-0.525482	0.471165
763	-0.593144	0.530175
764	-0.768823	0.479746
765	-0.539058	0.445377
766	-0.528283	0.463579
767	-0.514819	0.538967
768	-0.453746	0.502941
769	-0.617367	0.547526
770	-0.59862	0.471195
771	-0.856257	0.389515
772	-0.708531	0.433174
773	-0.612323	0.472305
774	-0.825808	0.431407
775	-0.704933	0.46803
776	-0.766002	0.47427
777	-0.943258	0.430356
778	-0.900133	0.488284
779	-0.772339	0.508942
780	-0.85259	0.41655
781	-0.867133	0.350969
782	-1.21004	0.464001
783	-1.31896	0.444985
784	-1.52427	0.458819
785	-1.91436	0.471881
786	-2.03568	0.432034
787	-1.55299	0.479605
788	-0.794091	0.502229
789	-0.43126	0.502301
790	0.655551	0.544914
791	1.06548	0.494057
792	1.97305	0.556797
793	1.67416	0.552537
794	0.150147	0.500534
795	1.79561	0.568399
796	1.81838	0.599152
797	1.993	0.589075
798	1.88028	0.583835
799	1.87028	0.543739
800	0.912352	0.524709
801	1.46834	0.59658
802	1.35344	0.510205
803	1.59965	0.491609
804	1.24927	0.499564
805	1.27024	0.511364
806	0.862448	0.499616
807	1.42335	0.582497
808	0.447673	0.498872
809	-0.126275	0.478344
810	-0.4426	0.459308
811	-0.579246	0.596562
812	-0.270365	0.500733
813	-0.456921	0.551417
814	-0.357931	0.56702
815	-0.543111	0.599405
816	-0.741784	0.614328
817	-0.35478	0.60844
818	0.994574	0.520045
819	0.210869	0.548066
820	1.98069	0.555665
821	1.78171	0.530365
822	-0.365878	0.489812
823	-0.581568	0.482442
824	-0.976057	0.472334
825	-0.549762	0.440499
826	0.631876	0.4279
827	1.94144	0.531451
828	2.05127	0.540337
829	1.48857	0.505753
830	-0.39771	0.430967
831	-1.08917	0.421279
832	-1.08568	0.458636
833	-0.634847	0.472062
834	-0.167041	0.415185
835	-1.22044	0.277794
836	-2.08101	0.37598
837	-2.13705	0.323274
838	-2.16975	0.296872
839	-2.0812	0.318677
840	-2.15081	0.397454
841	-2.17084	0.46824
842	-2.04053	0.354507
843	-1.91297	0.469191
844	-1.098	0.272941
845	-1.15717	0.408741
846	-2.1409	0.297382
847	-2.10544	0.446616
848	-1.9634	0.30514
849	-1.9793	0.32657
850	-2.03758	0.398291
851	-2.04258	0.408879
852	-1.87715	0.432786
853	-2.09254	0.438075
854	-1.72859	0.323805
855	-2.12157	0.302531
856	-1.91648	0.302019
857	-1.93526	0.304061
858	-2.03536	0.420917
859	-1.72891	0.447326
860	-1.15487	0.491001
861	0.0690348	0.488426
862	-0.526853	0.49102
863	-0.659527	0.546506
864	-1.18872	0.439263
865	-1.25779	0.531623
866	-1.66693	0.391069
867	-1.92877	0.308593
868	-2.01082	0.296673
869	-1.92694	0.318308
870	-2.11537	0.351346
871	-2.21145	0.299157
872	-2.20873	0.291149
873	-2.0874	0.313761
874	-2.09432	0.409638
875	-2.09628	0.324054
876	-2.00156	0.338529
877	-1.757	0.354183
878	-0.416411	0.359738
879	-0.440987	0.366648
880	-0.409699	0.35631
881	-0.88427	0.375488
882	-0.150967	0.390218
883	-1.14211	0.286774
884	-0.671437	0.283159
885	-0.404269	0.498694
886	-1.71042	0.375832
887	-1.90677	0.354249
888	-1.65335	0.327046
889	-1.52923	0.447268
890	-1.17182	0.407376
891	-0.879779	0.436934
892	-0.739229	0.463479
893	-1.40835	0.365781
894	-0.382747	0.497107
895	-0.626684	0.392617
896	-0.493766	0.503589
897	-0.072361	0.439945
898	0.235495	0.491855
899	0.328321	0.45777
900	0.425798	0.491033
901	0.454958	0.476843
902	0.504283	0.485425
903	0.447584	0.421159
904	0.705556	0.497624
905	0.471249	0.434011
906	0.459013	0.516478
907	0.765201	0.490217
908	0.51101	0.464706
909	-0.147384	0.468361
910	0.844229	0.45312
911	0.833257	0.459846
912	0.067342	0.513188
913	0.635706	0.513955
914	0.307296	0.593579
915	0.500912	0.530147
916	0.719813	0.535473
917	0.710868	0.379797
918	1.16079	0.568483
919	1.19304	0.404408
920	0.813321	0.520424
921	0.760669	0.466594
922	1.49326	0.493081
923	1.23049	0.565355
924	0.275345	0.539048
925	1.47242	0.577714
926	0.909788	0.59221
927	0.00407318	0.481845
928	0.42885	0.48967
929	-0.502306	0.551831
930	-0.51461	0.486723
931	-0.715088	0.516018
932	-0.179154	0.587968
933	0.140362	0.510752
934	-0.169718	0.617514
935	0.215667	0.577757
936	1.07466	0.499781
937	0.812751	0.555554
938	1.46149	0.571228
939	1.4149	0.499664
940	0.880209	0.56312
941	1.31757	0.516074
942	1.81756	0.536211
943	1.90082	0.572365
944	1.75632	0.517806
945	1.55813	0.522099
946	1.39838	0.530403
947	1.25468	0.552098
948	-0.254764	0.433402
949	-0.262999	0.514477
950	0.380318	0.562782
951	-0.0458784	0.495069
952	0.00815134	0.597205
953	-0.172401	0.51058
954	-0.163137	0.52101
955	-0.394275	0.509707
956	-0.463987	0.551947
957	-0.455244	0.489083
958	-0.323719	0.472587
959	-0.305482	0.489055
960	-0.330592	0.425461
961	-0.404654	0.440093
962	-0.453886	0.486787
963	-0.130963	0.445475
964	-0.0610976	0.509182
965	-0.0837232	0.383203
966	-0.413568	0.455076
967	-0.468794	0.504007
968	-0.418825	0.517946
969	-0.353462	0.52393
970	-0.279879	0.5645
971	-0.500305	0.535617
972	-0.334224	0.457316
973	0.195762	0.529035
974	0.234756	0.505104
975	-0.418522	0.525267
976	-0.256533	0.556387
977	0.109957	0.495702
978	0.903302	0.490081
979	-0.0259159	0.51593
980	-0.366696	0.467106
981	-0.275588	0.434586
982	-0.159977	0.431396
983	-0.275516	0.451923
984	-0.161837	0.545497
985	-0.182179	0.519044
986	-0.221423	0.437637
987	-0.415998	0.52159
988	-0.353001	0.487576
989	-0.331092	0.448426
990	-0.442511	0.531219
991	-0.483463	0.552161
992	-0.478368	0.565146
993	-0.4511	0.555521
994	-0.319552	0.58877
995	-0.520538	0.591874
996	-0.479759	0.577417
997	-0.474981	0.579985
998	-0.444298	0.591169
999	-0.394498	0.588873
1000	0.930214	0.466207

## Sheet: Fig. 6
regions_id	rsn_id	R_low	R_high		rsn_id	rsn_name
1	5	0.264969	0.631969		1	'vis'
2	5	0.285271	0.627146		2	'sm'
3	5	0.23686	0.619571		3	'da'
4	5	0.229118	0.630542		4	'va'
5	5	0.266843	0.606619		5	'limbic'
6	5	0.274033	0.619607		6	'fpn'
7	5	0.265103	0.638299		7	'dmn'
8	5	0.265146	0.630625
9	5	0.261277	0.629643
10	5	0.255114	0.631784
11	5	0.248548	0.634646
12	5	0.231168	0.6341
13	5	0.230056	0.636983
14	5	0.243459	0.638518
15	5	0.260084	0.632855
16	5	0.250439	0.631543
17	5	0.254654	0.627837
18	7	0.250503	0.615406
19	7	0.258575	0.610934
20	7	0.24905	0.599583
21	7	0.249373	0.608573
22	5	0.23304	0.640365
23	5	0.232793	0.630684
24	5	0.263988	0.612561
25	5	0.258069	0.603653
26	5	0.264728	0.606763
27	5	0.282943	0.595299
28	5	0.283679	0.611598
29	5	0.280213	0.612186
30	5	0.286858	0.600202
31	5	0.265713	0.617288
32	5	0.286095	0.61302
33	5	0.274445	0.610737
34	5	0.274248	0.620408
35	4	0.229816	0.637037
36	4	0.234929	0.617262
37	4	0.234096	0.641421
38	4	0.247332	0.620296
39	4	0.238504	0.619919
40	4	0.232182	0.608562
41	4	0.226829	0.607311
42	4	0.226054	0.620378
43	4	0.233676	0.629724
44	4	0.264036	0.612674
45	4	0.25801	0.618317
46	4	0.22911	0.651899
47	4	0.257557	0.603587
48	4	0.268965	0.613036
49	4	0.255591	0.620211
50	4	0.235245	0.624508
51	4	0.245386	0.611267
52	6	0.23243	0.619496
53	6	0.224075	0.624606
54	6	0.22244	0.621754
55	6	0.221627	0.622318
56	6	0.243503	0.622417
57	6	0.24575	0.621577
58	6	0.22905	0.62714
59	6	0.215706	0.623373
60	6	0.22591	0.618024
61	6	0.222933	0.617617
62	6	0.216045	0.623566
63	6	0.233133	0.624598
64	6	0.229731	0.630472
65	6	0.238331	0.622802
66	6	0.241723	0.627088
67	6	0.23383	0.624331
68	6	0.234294	0.614015
69	6	0.235809	0.621017
70	6	0.254028	0.610915
71	6	0.244015	0.625681
72	6	0.257835	0.617517
73	6	0.249202	0.617044
74	6	0.239849	0.616226
75	6	0.249012	0.628457
76	6	0.238791	0.640455
77	6	0.246282	0.636599
78	6	0.247386	0.627286
79	7	0.258542	0.623334
80	7	0.253279	0.614005
81	7	0.259298	0.616524
82	7	0.248869	0.62498
83	7	0.234062	0.622553
84	7	0.253803	0.61825
85	7	0.249596	0.624659
86	7	0.232577	0.629359
87	7	0.244471	0.630599
88	7	0.237567	0.641174
89	7	0.247518	0.610359
90	7	0.249995	0.632828
91	7	0.247746	0.621319
92	7	0.252684	0.633374
93	7	0.246982	0.617797
94	7	0.2444	0.604515
95	7	0.23818	0.618577
96	7	0.249142	0.631797
97	7	0.243017	0.630578
98	7	0.233725	0.628025
99	7	0.231614	0.628636
100	7	0.260207	0.626675
101	7	0.251514	0.644078
102	7	0.242841	0.633844
103	7	0.238145	0.613862
104	7	0.242607	0.632389
105	7	0.241877	0.640626
106	7	0.237413	0.635113
107	7	0.250879	0.619985
108	7	0.250453	0.622566
109	7	0.233081	0.656177
110	7	0.249143	0.636114
111	7	0.223535	0.622408
112	7	0.232506	0.617905
113	7	0.232207	0.630301
114	7	0.236826	0.652939
115	7	0.227856	0.657976
116	7	0.264096	0.622363
117	7	0.302704	0.608341
118	7	0.254734	0.645204
119	7	0.24018	0.64299
120	7	0.263797	0.629319
121	6	0.2226	0.614261
122	6	0.231099	0.61757
123	6	0.229863	0.625128
124	6	0.231179	0.619998
125	6	0.228038	0.620198
126	6	0.247779	0.616842
127	6	0.234722	0.618693
128	6	0.241018	0.614812
129	6	0.230293	0.618057
130	6	0.237702	0.623523
131	6	0.230495	0.614934
132	2	0.240928	0.640081
133	2	0.290366	0.606423
134	2	0.27547	0.592911
135	2	0.28401	0.602853
136	2	0.290355	0.601245
137	2	0.309539	0.588175
138	2	0.327419	0.586621
139	2	0.299241	0.601483
140	2	0.279885	0.601131
141	2	0.24756	0.608363
142	2	0.253029	0.605695
143	2	0.293823	0.599138
144	2	0.303766	0.606024
145	2	0.301611	0.607814
146	2	0.278096	0.610446
147	2	0.274186	0.607099
148	2	0.263458	0.611728
149	2	0.243458	0.621178
150	2	0.26042	0.616798
151	2	0.252979	0.6125
152	2	0.271281	0.607326
153	2	0.279167	0.611463
154	2	0.287257	0.612014
155	2	0.280712	0.611762
156	2	0.309029	0.598347
157	2	0.309036	0.608695
158	2	0.285293	0.607384
159	2	0.26666	0.605704
160	2	0.30447	0.607185
161	2	0.301486	0.602062
162	2	0.265453	0.622274
163	2	0.263407	0.629639
164	2	0.282962	0.623411
165	2	0.281024	0.641506
166	2	0.267401	0.645422
167	2	0.247037	0.641824
168	2	0.247996	0.634374
169	2	0.253975	0.642426
170	2	0.26429	0.642428
171	2	0.251129	0.64106
172	2	0.288352	0.620488
173	2	0.268189	0.639432
174	2	0.269691	0.619918
175	2	0.254289	0.630516
176	2	0.258166	0.623891
177	2	0.270483	0.62182
178	2	0.255647	0.634229
179	2	0.247369	0.621566
180	7	0.283196	0.608386
181	7	0.274047	0.595092
182	7	0.269094	0.61612
183	7	0.272488	0.588035
184	4	0.23679	0.637595
185	4	0.257168	0.610601
186	4	0.253608	0.625011
187	4	0.231819	0.625512
188	4	0.235864	0.628313
189	4	0.238506	0.618001
190	4	0.269838	0.601077
191	4	0.236473	0.638155
192	4	0.277638	0.602466
193	4	0.270421	0.611535
194	4	0.245412	0.632523
195	4	0.251222	0.6182
196	4	0.245625	0.624083
197	4	0.244282	0.617358
198	4	0.25682	0.617637
199	7	0.239177	0.626138
200	7	0.252188	0.61803
201	7	0.258374	0.59662
202	7	0.264811	0.604272
203	7	0.275288	0.611455
204	7	0.258671	0.633437
205	2	0.275027	0.615686
206	2	0.282459	0.611335
207	2	0.319268	0.590639
208	2	0.296216	0.593484
209	2	0.317765	0.595053
210	2	0.3128	0.588174
211	2	0.330523	0.590352
212	2	0.319634	0.586761
213	2	0.320728	0.58849
214	2	0.307101	0.596502
215	2	0.317353	0.588457
216	2	0.332285	0.592722
217	2	0.316538	0.596506
218	2	0.303183	0.601643
219	2	0.32107	0.593339
220	2	0.315023	0.598047
221	2	0.312529	0.602
222	2	0.299436	0.599921
223	2	0.285661	0.605747
224	2	0.307688	0.608399
225	2	0.296274	0.60177
226	2	0.285902	0.61743
227	2	0.294692	0.610107
228	2	0.281828	0.602556
229	2	0.254827	0.621519
230	2	0.27108	0.611174
231	2	0.261642	0.626223
232	2	0.23771	0.63896
233	2	0.261031	0.623805
234	2	0.233507	0.650614
235	4	0.300103	0.589903
236	4	0.27889	0.590173
237	4	0.322618	0.59196
238	4	0.314936	0.587859
239	4	0.312768	0.589431
240	4	0.25859	0.603945
241	4	0.249721	0.607625
242	4	0.252473	0.606091
243	4	0.307555	0.594127
244	4	0.318712	0.587822
245	4	0.279207	0.595338
246	4	0.24511	0.613786
247	4	0.243765	0.61639
248	4	0.254946	0.596579
249	4	0.25569	0.615066
250	4	0.264811	0.606025
251	4	0.307269	0.590337
252	4	0.298314	0.584577
253	4	0.26711	0.626059
254	4	0.262812	0.632453
255	3	0.295146	0.594713
256	3	0.270717	0.591333
257	3	0.29401	0.593098
258	3	0.274334	0.611079
259	3	0.262215	0.614372
260	3	0.238826	0.63172
261	3	0.256864	0.614248
262	3	0.280074	0.606473
263	3	0.294421	0.592497
264	3	0.270889	0.60347
265	3	0.255294	0.612888
266	3	0.257944	0.611857
267	3	0.269305	0.609787
268	3	0.259453	0.589422
269	3	0.286282	0.584263
270	3	0.277289	0.574315
271	3	0.250492	0.591764
272	3	0.269745	0.599419
273	3	0.287408	0.590393
274	3	0.266259	0.579291
275	3	0.251363	0.591645
276	3	0.258763	0.597662
277	3	0.314694	0.573517
278	3	0.326905	0.589202
279	3	0.321278	0.584427
280	3	0.340796	0.59499
281	3	0.363231	0.588043
282	3	0.365922	0.568777
283	3	0.322844	0.569316
284	7	0.246682	0.598391
285	7	0.249342	0.596464
286	7	0.230164	0.606038
287	7	0.236159	0.606816
288	7	0.240354	0.604432
289	7	0.239789	0.601618
290	7	0.234874	0.601498
291	7	0.250802	0.590008
292	7	0.225384	0.605974
293	7	0.220483	0.610633
294	7	0.21892	0.610627
295	7	0.214082	0.602795
296	7	0.238201	0.602189
297	7	0.225568	0.601861
298	7	0.238629	0.594492
299	7	0.239009	0.59694
300	7	0.230944	0.594265
301	7	0.24275	0.616358
302	7	0.257986	0.609884
303	7	0.250201	0.613545
304	7	0.274147	0.594698
305	7	0.29286	0.591689
306	7	0.26511	0.598297
307	7	0.267177	0.597625
308	7	0.26892	0.586389
309	7	0.323809	0.578276
310	7	0.310345	0.591932
311	7	0.302663	0.597732
312	7	0.323424	0.600357
313	7	0.285556	0.609491
314	7	0.260945	0.59097
315	7	0.243968	0.600845
316	7	0.268681	0.603758
317	7	0.251717	0.579572
318	7	0.247899	0.58658
319	7	0.253551	0.592585
320	7	0.248323	0.595294
321	7	0.261829	0.605199
322	7	0.262338	0.616396
323	7	0.266775	0.616886
324	7	0.264681	0.619128
325	7	0.266904	0.617339
326	7	0.253551	0.614799
327	7	0.25751	0.617283
328	7	0.247812	0.613988
329	7	0.247362	0.616314
330	7	0.263196	0.617267
331	7	0.264114	0.626281
332	7	0.249887	0.635603
333	1	0.303934	0.578743
334	1	0.294649	0.575345
335	1	0.310073	0.589702
336	1	0.335133	0.588672
337	1	0.350466	0.569108
338	1	0.387247	0.562913
339	1	0.37746	0.55901
340	1	0.363706	0.566066
341	1	0.368638	0.571179
342	1	0.376865	0.571356
343	1	0.383831	0.547189
344	1	0.392317	0.556512
345	1	0.385807	0.573493
346	1	0.395984	0.547974
347	1	0.375254	0.579307
348	1	0.360933	0.568076
349	1	0.376196	0.564922
350	1	0.34694	0.573034
351	1	0.342291	0.566616
352	1	0.338862	0.571711
353	1	0.316005	0.57403
354	1	0.348991	0.561086
355	1	0.364112	0.560803
356	1	0.365292	0.565606
357	1	0.371699	0.566235
358	1	0.367741	0.562929
359	1	0.346696	0.573183
360	1	0.357875	0.571225
361	1	0.323324	0.572409
362	1	0.312101	0.572391
363	1	0.346011	0.565488
364	1	0.35389	0.567257
365	1	0.335714	0.575274
366	1	0.329053	0.577717
367	1	0.333914	0.574293
368	1	0.324905	0.586407
369	1	0.306017	0.592411
370	1	0.315674	0.57877
371	1	0.318599	0.582033
372	1	0.372173	0.559293
373	1	0.383589	0.554941
374	1	0.379967	0.558079
375	1	0.377469	0.55608
376	1	0.379742	0.561452
377	1	0.394213	0.543594
378	1	0.352234	0.565687
379	1	0.374956	0.565958
380	1	0.37203	0.563573
381	1	0.358414	0.5745
382	1	0.364888	0.564774
383	1	0.35961	0.568824
384	1	0.357032	0.565057
385	1	0.305667	0.609943
386	1	0.309573	0.600604
387	1	0.346069	0.580237
388	1	0.329308	0.599563
389	1	0.361773	0.568424
390	1	0.347774	0.587888
391	1	0.362111	0.569514
392	1	0.321399	0.582289
393	1	0.314454	0.579696
394	1	0.298222	0.600577
395	1	0.355535	0.577337
396	1	0.301836	0.612774
397	1	0.271899	0.632509
398	1	0.340331	0.58868
399	1	0.295375	0.618197
400	1	0.313202	0.608112
401	1	0.319199	0.61252
402	1	0.29296	0.623825
403	1	0.291498	0.623561
404	1	0.293986	0.622796
405	1	0.28236	0.628614
406	1	0.335945	0.60245
407	1	0.269858	0.632257
408	1	0.297843	0.62387
409	1	0.288662	0.626524
410	1	0.285187	0.627859
411	1	0.295366	0.621991
412	5	0.277723	0.626188
413	5	0.27767	0.619342
414	5	0.271308	0.631352
415	5	0.266356	0.631213
416	5	0.253562	0.622764
417	5	0.27992	0.630499
418	5	0.298293	0.620196
419	5	0.286144	0.616664
420	5	0.299251	0.609181
421	5	0.287288	0.625866
422	5	0.284354	0.613107
423	5	0.270474	0.604545
424	5	0.276352	0.604879
425	5	0.272506	0.633414
426	5	0.253287	0.625784
427	5	0.273894	0.622399
428	5	0.245006	0.617969
429	5	0.243237	0.615314
430	5	0.272177	0.598804
431	5	0.258451	0.603655
432	5	0.271492	0.590358
433	7	0.270173	0.61544
434	7	0.255773	0.611778
435	7	0.269319	0.615096
436	7	0.255973	0.609931
437	7	0.246555	0.613591
438	7	0.245376	0.612759
439	7	0.249947	0.619105
440	7	0.256281	0.62276
441	7	0.247379	0.612883
442	7	0.241624	0.601704
443	7	0.230603	0.609211
444	7	0.24785	0.61332
445	7	0.259797	0.593499
446	7	0.25152	0.596449
447	7	0.248461	0.609145
448	7	0.25713	0.605331
449	7	0.257111	0.602598
450	7	0.26278	0.614232
451	7	0.283923	0.611372
452	2	0.251519	0.616162
453	2	0.274808	0.613592
454	2	0.261038	0.608574
455	2	0.263848	0.61694
456	2	0.281296	0.607437
457	2	0.262587	0.613776
458	2	0.25991	0.604321
459	2	0.275991	0.597075
460	2	0.263945	0.597815
461	2	0.276162	0.598285
462	2	0.277991	0.598707
463	2	0.255515	0.616566
464	2	0.270651	0.596554
465	2	0.281921	0.595349
466	2	0.260344	0.608354
467	2	0.239968	0.626068
468	2	0.243488	0.633633
469	2	0.255688	0.622031
470	2	0.263867	0.601401
471	2	0.271634	0.597217
472	2	0.262452	0.615983
473	2	0.256107	0.624861
474	2	0.255843	0.602066
475	2	0.249781	0.605984
476	2	0.260543	0.629969
477	2	0.262861	0.624693
478	2	0.238009	0.613297
479	2	0.253592	0.636825
480	2	0.266083	0.635525
481	2	0.25958	0.626602
482	2	0.264655	0.628013
483	2	0.265036	0.597165
484	2	0.247608	0.616041
485	2	0.25774	0.612042
486	4	0.265071	0.609979
487	4	0.223888	0.642146
488	4	0.279629	0.592365
489	4	0.276869	0.597698
490	4	0.26575	0.610769
491	4	0.272788	0.608259
492	4	0.300195	0.596632
493	4	0.283391	0.605319
494	4	0.251238	0.618155
495	4	0.237879	0.617006
496	4	0.234567	0.61521
497	4	0.23865	0.615799
498	4	0.260927	0.614571
499	4	0.250183	0.616335
500	4	0.255112	0.615611
501	4	0.225819	0.621036
502	5	0.272196	0.629599
503	5	0.257134	0.638124
504	5	0.269432	0.626903
505	5	0.263471	0.624614
506	5	0.235476	0.636507
507	5	0.26474	0.63666
508	5	0.269229	0.613591
509	5	0.247395	0.622665
510	5	0.229308	0.63268
511	5	0.236502	0.622891
512	5	0.258755	0.60891
513	5	0.242205	0.624774
514	5	0.245197	0.637479
515	5	0.252387	0.632331
516	5	0.234252	0.638075
517	5	0.249984	0.626282
518	7	0.237556	0.629971
519	7	0.247609	0.612674
520	7	0.242846	0.606962
521	7	0.246568	0.606352
522	5	0.248305	0.63665
523	5	0.246029	0.631119
524	5	0.248811	0.610753
525	5	0.249356	0.601564
526	5	0.280734	0.611746
527	5	0.282508	0.611515
528	5	0.265166	0.595756
529	5	0.269848	0.616894
530	5	0.273889	0.606601
531	5	0.270818	0.614074
532	5	0.28067	0.607694
533	5	0.27102	0.619348
534	7	0.230703	0.629175
535	7	0.247535	0.610611
536	7	0.230613	0.618458
537	7	0.248268	0.617125
538	7	0.225983	0.637535
539	7	0.220182	0.647869
540	7	0.241882	0.620732
541	4	0.2335	0.64649
542	4	0.245103	0.630055
543	4	0.24128	0.627248
544	4	0.232589	0.631965
545	4	0.234344	0.627258
546	4	0.242797	0.627958
547	4	0.228398	0.634085
548	4	0.258963	0.614335
549	4	0.262203	0.613477
550	4	0.257565	0.612553
551	6	0.237571	0.622993
552	6	0.241098	0.629465
553	6	0.252776	0.621055
554	6	0.246481	0.626421
555	6	0.225583	0.621714
556	6	0.229223	0.617719
557	6	0.22034	0.627189
558	6	0.226666	0.629897
559	6	0.230671	0.636032
560	6	0.239709	0.62174
561	6	0.229195	0.618401
562	6	0.234486	0.62438
563	6	0.258775	0.614974
564	6	0.255655	0.621686
565	6	0.246006	0.627275
566	6	0.246247	0.618848
567	6	0.237481	0.628588
568	6	0.247815	0.619695
569	6	0.232501	0.612762
570	6	0.237083	0.624364
571	6	0.24762	0.618957
572	6	0.253242	0.62169
573	6	0.259572	0.628735
574	6	0.245423	0.623999
575	6	0.241959	0.641437
576	6	0.250602	0.634225
577	7	0.27505	0.619957
578	7	0.259413	0.61018
579	7	0.254312	0.633925
580	7	0.238632	0.634918
581	7	0.241161	0.633025
582	7	0.261044	0.620453
583	7	0.244665	0.620465
584	7	0.255109	0.61697
585	7	0.24462	0.615624
586	7	0.246722	0.631903
587	7	0.242042	0.635862
588	7	0.234516	0.634766
589	7	0.238205	0.617246
590	7	0.245262	0.618078
591	7	0.259804	0.614007
592	7	0.238893	0.646285
593	7	0.231802	0.651767
594	7	0.230385	0.628301
595	7	0.257285	0.609119
596	7	0.256931	0.60895
597	7	0.237049	0.624181
598	7	0.235266	0.649014
599	7	0.26105	0.622177
600	7	0.244536	0.627172
601	7	0.288562	0.610932
602	7	0.248194	0.627621
603	7	0.252678	0.635779
604	7	0.248731	0.647472
605	7	0.237315	0.630223
606	7	0.246695	0.616913
607	7	0.237193	0.629593
608	7	0.256325	0.647349
609	7	0.236895	0.639047
610	7	0.241387	0.650626
611	7	0.258104	0.638214
612	7	0.288625	0.612673
613	7	0.239655	0.653451
614	7	0.260235	0.644069
615	7	0.246054	0.642519
616	7	0.226612	0.623126
617	7	0.249517	0.623998
618	7	0.250088	0.627246
619	7	0.249209	0.657228
620	7	0.26204	0.645704
621	7	0.290729	0.62158
622	7	0.252127	0.608891
623	7	0.242053	0.624282
624	7	0.238235	0.618319
625	7	0.226418	0.636985
626	7	0.238998	0.621658
627	7	0.240324	0.618007
628	7	0.235792	0.614828
629	7	0.236215	0.619876
630	7	0.213252	0.626487
631	7	0.236439	0.627871
632	7	0.226288	0.627685
633	7	0.239104	0.626484
634	7	0.233683	0.616217
635	2	0.234638	0.643235
636	2	0.252152	0.659238
637	2	0.262472	0.639883
638	2	0.256208	0.634445
639	2	0.247743	0.641245
640	2	0.261255	0.628695
641	2	0.278434	0.610514
642	2	0.280491	0.620916
643	2	0.28186	0.617453
644	2	0.268656	0.60896
645	2	0.272215	0.613663
646	2	0.290241	0.602233
647	2	0.269475	0.622878
648	2	0.292714	0.614043
649	2	0.293589	0.615775
650	2	0.256843	0.613453
651	2	0.235383	0.634565
652	2	0.25618	0.617164
653	2	0.279006	0.618845
654	2	0.288462	0.6055
655	2	0.279125	0.609414
656	2	0.261558	0.622846
657	2	0.250802	0.621352
658	2	0.286759	0.607942
659	2	0.323159	0.594103
660	2	0.290149	0.603247
661	2	0.255898	0.616093
662	2	0.23929	0.616295
663	2	0.271223	0.611665
664	2	0.30631	0.601187
665	2	0.305972	0.595242
666	2	0.281966	0.605346
667	2	0.266872	0.602923
668	2	0.289886	0.603791
669	2	0.254339	0.624563
670	2	0.256954	0.643374
671	2	0.257325	0.638651
672	2	0.24817	0.637889
673	2	0.243018	0.635463
674	2	0.254235	0.630259
675	2	0.272384	0.633358
676	2	0.264829	0.627949
677	2	0.290766	0.625331
678	2	0.25264	0.630132
679	2	0.239614	0.632151
680	2	0.252598	0.642607
681	7	0.283882	0.610919
682	7	0.283602	0.596287
683	7	0.276408	0.591148
684	7	0.273254	0.61028
685	7	0.281952	0.584245
686	4	0.245971	0.619681
687	4	0.234135	0.636518
688	4	0.233212	0.629716
689	4	0.222123	0.636217
690	4	0.232342	0.619107
691	4	0.244334	0.626777
692	4	0.282652	0.596521
693	4	0.237009	0.635232
694	4	0.241674	0.632981
695	4	0.245341	0.614414
696	4	0.270601	0.612516
697	4	0.231281	0.624432
698	4	0.250038	0.618909
699	4	0.240567	0.618602
700	7	0.229119	0.629988
701	7	0.252942	0.608369
702	7	0.242714	0.61491
703	7	0.249485	0.590343
704	7	0.256069	0.609697
705	7	0.273306	0.606576
706	7	0.258323	0.629776
707	2	0.240051	0.646707
708	2	0.252858	0.6274
709	2	0.255628	0.623434
710	2	0.251394	0.628541
711	2	0.285138	0.613002
712	2	0.274957	0.61125
713	2	0.253746	0.620184
714	2	0.302907	0.606774
715	2	0.28821	0.602559
716	2	0.280855	0.611327
717	2	0.279317	0.61838
718	2	0.294931	0.600269
719	2	0.286959	0.605109
720	2	0.300253	0.604227
721	2	0.311471	0.596715
722	2	0.296771	0.6027
723	2	0.308932	0.596809
724	2	0.297245	0.596706
725	2	0.281725	0.611537
726	2	0.317871	0.596997
727	2	0.295497	0.597124
728	2	0.329789	0.587608
729	2	0.313655	0.596206
730	2	0.324764	0.590931
731	2	0.306681	0.595625
732	2	0.321965	0.590268
733	2	0.319257	0.589934
734	2	0.304971	0.592984
735	2	0.294677	0.594718
736	2	0.298208	0.593437
737	2	0.267585	0.622999
738	4	0.257937	0.625931
739	4	0.285181	0.605665
740	4	0.298541	0.593502
741	4	0.270158	0.604808
742	4	0.277932	0.597807
743	4	0.26422	0.619533
744	4	0.244647	0.619311
745	4	0.258982	0.608542
746	4	0.241365	0.61056
747	4	0.295615	0.594033
748	4	0.321063	0.589186
749	4	0.303067	0.595243
750	4	0.300576	0.598647
751	4	0.26919	0.597926
752	4	0.266773	0.600034
753	4	0.285265	0.600342
754	4	0.243712	0.608796
755	4	0.243602	0.610556
756	4	0.233766	0.608557
757	4	0.241667	0.607382
758	4	0.233036	0.603145
759	3	0.26028	0.61894
760	3	0.270349	0.611759
761	3	0.299838	0.595681
762	3	0.295593	0.599615
763	3	0.248005	0.603834
764	3	0.268776	0.589986
765	3	0.267019	0.600796
766	3	0.269898	0.609496
767	3	0.25452	0.621844
768	3	0.253095	0.628635
769	3	0.249518	0.612299
770	3	0.25402	0.612491
771	3	0.264746	0.588767
772	3	0.252547	0.589867
773	3	0.232276	0.604505
774	3	0.252985	0.604869
775	3	0.258222	0.620244
776	3	0.253132	0.606235
777	3	0.254197	0.597659
778	3	0.248786	0.601737
779	3	0.248551	0.608623
780	3	0.252749	0.593611
781	3	0.279934	0.595136
782	3	0.313542	0.594324
783	3	0.321107	0.585379
784	3	0.315498	0.585183
785	3	0.343549	0.580056
786	3	0.350853	0.577476
787	3	0.346139	0.593456
788	7	0.285872	0.59749
789	7	0.265063	0.597451
790	7	0.233252	0.618822
791	7	0.249087	0.605219
792	7	0.245633	0.597219
793	7	0.241993	0.603227
794	7	0.2187	0.619143
795	7	0.227888	0.603771
796	7	0.239115	0.605925
797	7	0.245866	0.601255
798	7	0.247487	0.601002
799	7	0.237058	0.59976
800	7	0.240863	0.613228
801	7	0.235007	0.619364
802	7	0.233534	0.611174
803	7	0.233219	0.599182
804	7	0.240371	0.602762
805	7	0.242774	0.600864
806	7	0.233589	0.610703
807	7	0.226029	0.616422
808	7	0.221292	0.604994
809	7	0.208789	0.613258
810	7	0.250975	0.626866
811	7	0.240755	0.633676
812	7	0.261138	0.62847
813	7	0.247112	0.629224
814	7	0.247879	0.618117
815	7	0.256342	0.615542
816	7	0.250667	0.624243
817	7	0.259144	0.621099
818	7	0.239175	0.618424
819	7	0.254832	0.620672
820	7	0.236398	0.5977
821	7	0.252071	0.595462
822	7	0.25287	0.608478
823	7	0.267847	0.605763
824	7	0.262308	0.596467
825	7	0.246437	0.614436
826	7	0.256849	0.601614
827	7	0.249785	0.59143
828	7	0.243267	0.595878
829	7	0.263699	0.590188
830	7	0.290919	0.603606
831	7	0.299542	0.598814
832	1	0.3332	0.584473
833	1	0.295842	0.596078
834	1	0.314494	0.582192
835	1	0.372886	0.554748
836	1	0.373765	0.55612
837	1	0.381135	0.547151
838	1	0.368838	0.55481
839	1	0.366695	0.55286
840	1	0.365135	0.588896
841	1	0.380652	0.580378
842	1	0.36638	0.55156
843	1	0.350701	0.576155
844	1	0.348132	0.568322
845	1	0.305818	0.592266
846	1	0.357665	0.558505
847	1	0.359483	0.584831
848	1	0.346534	0.569271
849	1	0.336084	0.568043
850	1	0.340696	0.566062
851	1	0.368667	0.567455
852	1	0.354512	0.569143
853	1	0.349027	0.565675
854	1	0.313966	0.573947
855	1	0.346889	0.563724
856	1	0.32232	0.567147
857	1	0.320355	0.581157
858	1	0.336829	0.565079
859	1	0.331345	0.579832
860	1	0.303916	0.592043
861	1	0.276016	0.60503
862	1	0.27012	0.603209
863	1	0.263973	0.60192
864	1	0.295369	0.590819
865	1	0.321295	0.591707
866	1	0.333466	0.576044
867	1	0.323559	0.570728
868	1	0.343867	0.566587
869	1	0.347642	0.570569
870	1	0.357554	0.562444
871	1	0.382182	0.548002
872	1	0.391143	0.548647
873	1	0.393263	0.548395
874	1	0.383588	0.553593
875	1	0.371661	0.560095
876	1	0.363244	0.56403
877	1	0.340733	0.573394
878	1	0.364607	0.564207
879	1	0.355276	0.564286
880	1	0.3331	0.578634
881	1	0.284452	0.608966
882	1	0.281605	0.616915
883	1	0.364103	0.567619
884	1	0.328575	0.596484
885	1	0.2783	0.628595
886	1	0.352331	0.572127
887	1	0.324298	0.580805
888	1	0.307009	0.589103
889	1	0.336302	0.582384
890	1	0.294802	0.589525
891	1	0.286143	0.595312
892	1	0.28403	0.605044
893	1	0.325783	0.585309
894	1	0.266454	0.633821
895	1	0.319015	0.594488
896	1	0.274719	0.614969
897	1	0.283292	0.610485
898	1	0.272821	0.629427
899	1	0.275415	0.625374
900	1	0.256435	0.633845
901	1	0.275342	0.624883
902	1	0.291768	0.616605
903	1	0.271659	0.62714
904	7	0.25472	0.628661
905	7	0.267899	0.632028
906	7	0.253815	0.635365
907	7	0.255542	0.628527
908	7	0.274621	0.628935
909	7	0.306034	0.621457
910	5	0.273812	0.622517
911	5	0.270846	0.620457
912	5	0.260301	0.638867
913	5	0.269365	0.631782
914	5	0.258201	0.632178
915	5	0.258035	0.634829
916	5	0.281335	0.625151
917	5	0.290801	0.612426
918	5	0.261286	0.621608
919	5	0.274164	0.611159
920	5	0.263149	0.629229
921	5	0.271875	0.621958
922	5	0.260108	0.609497
923	5	0.259652	0.617228
924	5	0.250853	0.625549
925	5	0.240914	0.620067
926	5	0.231023	0.621808
927	5	0.231184	0.628271
928	5	0.227635	0.616071
929	5	0.254522	0.610607
930	5	0.249598	0.619052
931	5	0.266411	0.600353
932	7	0.238798	0.621954
933	7	0.250522	0.611895
934	7	0.252333	0.61725
935	7	0.236042	0.617886
936	7	0.233333	0.622468
937	7	0.242565	0.627809
938	7	0.223917	0.622263
939	7	0.237957	0.612879
940	7	0.246406	0.634208
941	7	0.232854	0.615528
942	7	0.240835	0.606853
943	7	0.24321	0.607151
944	7	0.254654	0.606562
945	7	0.255103	0.606712
946	7	0.25576	0.616622
947	7	0.268378	0.608961
948	7	0.260783	0.61318
949	7	0.253868	0.627123
950	7	0.237147	0.62696
951	7	0.257832	0.616686
952	7	0.246191	0.626459
953	7	0.251154	0.611221
954	2	0.240108	0.621751
955	2	0.261202	0.605605
956	2	0.258188	0.610773
957	2	0.269803	0.595685
958	2	0.25886	0.611617
959	2	0.261205	0.608586
960	2	0.266343	0.607232
961	2	0.275503	0.601189
962	2	0.262772	0.600743
963	2	0.251826	0.61692
964	2	0.254422	0.629807
965	2	0.250381	0.617427
966	2	0.264845	0.597594
967	2	0.267959	0.598806
968	2	0.277599	0.603632
969	2	0.253929	0.627966
970	2	0.262164	0.629132
971	2	0.263865	0.602243
972	2	0.262778	0.609799
973	2	0.261387	0.62376
974	2	0.247603	0.624367
975	2	0.241038	0.613607
976	2	0.26239	0.638146
977	2	0.253319	0.627866
978	2	0.24057	0.629095
979	2	0.256948	0.64599
980	2	0.266282	0.601227
981	2	0.271983	0.603356
982	2	0.259198	0.606055
983	2	0.257171	0.608905
984	4	0.221996	0.648126
985	4	0.252777	0.627656
986	4	0.253596	0.612732
987	4	0.24972	0.618189
988	4	0.278588	0.601849
989	4	0.27219	0.607614
990	4	0.265006	0.614704
991	4	0.274124	0.606151
992	4	0.26572	0.614116
993	4	0.251946	0.627174
994	4	0.246442	0.620009
995	4	0.236449	0.61001
996	4	0.238839	0.618583
997	4	0.219971	0.624373
998	4	0.225321	0.618044
999	4	0.220729	0.626993
1000	4	0.22959	0.615126

## Sheet: Fig. 7
node_id	percentage increase(%)		unimodal			transmodal
984	259.641		Line_x	Line_y(%)	std	Line_x	Line_y(%)	std
693	151.89		0	0	0	0	0	0
689	131.905		0.1	1.10738	0.0294283	0.1	1.42598	0.0416979
191	131.722		0.2	2.17321	0.0333749	0.2	2.84546	0.0502414
194	131.115		0.3	3.25538	0.0374594	0.3	4.27145	0.0354818
487	126.583		0.4	4.25485	0.0547585	0.4	5.62874	0.0417367
187	104.074		0.5	5.30889	0.0323573	0.5	7.03007	0.0763917
514	91.3343		0.6	6.29954	0.0437131	0.6	8.30591	0.0499198
687	90.2325		0.7	7.28552	0.0149293	0.7	9.62231	0.0461094
184	86.4919		0.8	8.24879	0.0417385	0.8	10.8912	0.0451884
188	85.5915		0.9	9.19988	0.019013	0.9	12.1309	0.0292654
115	82.6232		1	10.1202	0	1	13.3933	0
985	76.6911
58	73.3024
690	69.4272
691	67.2372
625	65.2809
694	64.4499
63	61.1728
195	61.1675
993	60.4417
196	59.5219
189	59.0347
254	58.2493
995	56.5929
987	52.8327
62	51.1827
199	50.9975
700	50.8859
994	50.6339
699	49.2106
999	47.3141
179	47.1211
557	46.9018
562	46.1811
969	46.1108
997	46.0373
496	45.9577
497	45.7395
108	45.0049
613	43.8682
998	43.0428
894	42.9523
555	42.1928
808	41.472
123	41.4115
975	40.7408
996	40.2374
501	40.0958
510	39.624
490	39.4314
113	38.5712
992	37.7348
178	37.1978
611	36.5388
119	36.4482
12	36.1125
197	35.8234
950	34.8117
971	34.79
397	34.3602
495	34.3485
970	33.9684
651	33.8857
698	33.4763
474	33.2525
60	33.0539
11	32.9645
982	32.7544
124	32.3991
293	32.3094
506	32.1599
499	31.8582
498	31.3066
4	31.2738
491	31.2713
794	31.1074
478	30.7146
806	30.3683
636	30.2386
631	30.11
122	30.0196
632	29.9015
294	29.8119
500	29.6749
475	29.4486
106	29.2641
297	29.1646
795	28.6735
149	28.6361
900	28.4221
983	28.3334
697	28.1691
292	28.1623
479	27.961
247	27.9515
507	27.495
688	27.3261
142	27.2346
472	27.2317

## Sheet: Fig. S1
eigen_id	z score	R
1	-0.187302	0.000338418
2	7.14775	0.00810821
3	-0.612379	0.00541944
4	1.72317	0.0382702
5	1.37599	0.0797075
6	4.15496	0.08019
7	2.39984	0.11048
8	3.46736	0.00676668
9	3.99814	0.148471
10	1.68257	0.0705653
11	0.943533	0.0826786
12	4.30344	0.0229727
13	7.01017	0.0892212
14	1.07386	0.04625
15	3.39144	0.00507948
16	0.511472	0.0219251
17	3.85068	0.0192435
18	2.39751	0.0319161
19	3.48066	0.0376963
20	2.45293	0.0210732
21	1.33123	0.0345779
22	1.05909	0.0200987
23	3.12304	0.0337751
24	2.10982	0.0278416
25	3.94666	0.0152333
26	4.19729	0.0333921
27	0.770262	0.0190783
28	0.970219	0.0188302
29	3.89149	0.0347119
30	1.65205	0.0282195
31	0.940299	0.00746448
32	2.5565	0.0198774
33	1.36214	0.0126373
34	5.91488	0.0397008
35	2.43023	0.024841
36	2.15156	0.00690937
37	2.20249	0.0164044
38	0.768167	0.0208411
39	1.62796	0.00241315
40	0.194718	0.0108711
41	-0.00310875	0.00254444
42	1.40482	0.0175185
43	2.6927	0.0184306
44	1.58637	0.00947212
45	1.11285	0.017194
46	0.165979	0.00862239
47	0.123901	0.00767355
48	-0.302226	0.00461266
49	2.97417	0.0101296
50	0.684196	0.00890671
51	-0.138484	0.00458701
52	1.02106	0.0167549
53	3.81935	0.0150663
54	-0.130945	0.00697089
55	3.88618	0.00783727
56	1.74448	0.008719
57	1.67806	0.00762492
58	-0.990392	6.26506e-05
59	-0.411118	0.00375355
60	1.52105	0.0106657
61	2.16929	0.0141125
62	2.0012	0.0137294
63	0.01634	0.00650632
64	4.34456	0.0235187
65	0.530591	0.00769107
66	0.214028	0.00142852
67	-0.290153	0.00194886
68	5.93764	0.0109222
69	2.5952	0.00917767
70	-0.921149	0.00432561
71	4.09299	0.0201892
72	-0.976292	0.00191045
73	0.15853	0.00406776
74	-0.97474	8.02523e-05
75	-0.814772	0.0078829
76	0.472071	0.00461136
77	1.2268	0.00224324
78	1.65827	0.00764952
79	2.26735	0.00433083
80	-0.0832865	0.00194147
81	1.50331	0.00537178
82	2.87678	0.00434541
83	1.43358	0.00713391
84	0.166772	0.00436589
85	1.183	0.00532953
86	0.040948	0.00525576
87	-0.249792	0.00277762
88	-0.129638	0.000880264
89	-0.0152064	0.00329556
90	1.72227	0.00427217
91	-0.844246	0.000277514
92	-0.815891	0.000440956
93	-0.629943	0.000656451
94	2.05998	0.00958131
95	1.29504	0.00867715
96	-0.278891	0.00125075
97	0.128369	0.00239907
98	-0.635128	0.00089565
99	0.566045	0.00324407
100	0.986799	0.00199037
101	-0.773203	0.000991303
102	-1.00209	2.89684e-06
103	1.74048	0.00535734
104	-0.559293	0.00126182
105	0.897111	0.00184828
106	-0.274486	0.00121465
107	-0.0318517	0.00103366
108	6.42714	0.00611218
109	0.412856	0.00284218
110	1.54509	0.00991827
111	-0.911836	0.00141163
112	-0.637435	0.000670777
113	1.74991	0.00297261
114	-0.219609	0.00364383
115	1.91346	0.0121197
116	-0.712513	0.000547561
117	-0.393356	0.00242394
118	-0.731295	0.00135073
119	-0.693901	0.000408294
120	-0.727399	0.000875477
121	-0.897029	0.00023459
122	-0.705503	0.000663223
123	3.79011	0.0155139
124	-0.790808	0.000395108
125	0.084407	0.00189305
126	-0.369879	0.000749344
127	2.16425	0.00603714
128	-0.916158	0.000389597
129	0.156609	0.0014225
130	1.14514	0.00193101
131	-0.00569413	0.00120241
132	-0.782458	0.000316464
133	-0.225935	0.00108714
134	0.0489602	0.00206061
135	0.103131	0.00401524
136	2.25534	0.0101644
137	2.17845	0.00823262
138	-0.852605	0.000458347
139	-0.941323	0.00017929
140	0.243655	0.0013495
141	-0.744431	0.00136661
142	-0.176986	0.0022016
143	-0.201558	0.00177196
144	0.00288425	0.00271457
145	-0.866104	0.000559123
146	-0.893656	0.000128507
147	-0.103924	0.00148644
148	-0.959293	7.09256e-05
149	0.64272	0.00181839
150	-0.49806	0.000558311
151	-0.909036	0.000102546
152	2.82598	0.00649549
153	3.08461	0.00440226
154	0.767504	0.0022026
155	1.18528	0.00521248
156	-1.07499	4.35468e-05
157	2.78438	0.00309518
158	-0.192575	0.00111005
159	0.934184	0.002002
160	1.38597	0.00211797
161	-0.374263	0.00158421
162	-0.0589059	0.00402197
163	-1.02661	0.000110938
164	0.28691	0.00358325
165	0.328999	0.0034924
166	1.26787	0.00201333
167	-1.12265	0.000261947
168	-0.650313	0.000491074
169	1.95351	0.00552505
170	-0.561758	0.000553782
171	1.55801	0.00276814
172	0.0470809	0.001121
173	1.88752	0.00262185
174	2.36423	0.00276704
175	-0.693374	0.000354021
176	1.6975	0.00215631
177	1.41271	0.00270796
178	0.444575	0.00159559
179	-0.45188	0.00163608
180	1.72409	0.00435621
181	0.273534	0.00118093
182	1.46416	0.00340628
183	-0.0394426	0.000965853
184	0.998567	0.00171732
185	2.14896	0.00252235
186	0.121281	0.00127766
187	-0.195435	0.00188053
188	0.093549	0.00137842
189	-1.08461	7.55392e-05
190	-1.09257	0.000330316
191	0.451548	0.00177783
192	1.9775	0.00336763
193	-0.321154	0.000753511
194	-2.45297	0.000328802
195	0.225444	0.00131365
196	2.70558	0.0035197
197	2.10083	0.00356561
198	0.338947	0.00130249
199	-0.434266	0.00071447
200	0.62924	0.00155725
201	2.21241	0.00322655
202	2.8468	0.00326114
203	0.753071	0.00210776
204	-0.418343	0.000695652
205	-0.503413	0.000617026
206	-0.836879	0.000238861
207	1.71854	0.0023365
208	0.937077	0.00211347
209	1.02885	0.00183459
210	1.54384	0.00284178
211	4.67249	0.00719267
212	-1.00866	0.00127156
213	0.279863	0.00206388
214	0.381436	0.00206566
215	-0.902029	0.000128069
216	-1.67276	0.000249191
217	-0.530677	0.000571567
218	-0.672428	0.000392624
219	-0.934352	0.000693556
220	-0.75039	0.000356168
221	5.00765	0.004749
222	0.350204	0.00154986
223	0.541282	0.00186038
224	0.23261	0.00134347
225	2.10362	0.00331514
226	-0.191332	0.00116907
227	1.67708	0.00265901
228	0.418277	0.0014866
229	1.09826	0.00190642
230	-1.23389	0.000366372
231	2.99677	0.00431959
232	-0.944671	0.000207252
233	-0.173924	0.000853685
234	-1.17817	0.000219455
235	0.992566	0.00183209
236	0.648858	0.00173469
237	3.66827	0.00420813
238	-0.891714	0.00012708
239	2.16947	0.00276216
240	-0.297292	0.00113022
241	3.11428	0.00372313
242	0.770167	0.0016121
243	-0.0864121	0.00109062
244	-0.417856	0.000889118
245	0.953158	0.00186128
246	-0.505469	0.00082038
247	-0.088574	0.00126812
248	-0.679091	0.000440185
249	-0.332232	0.000902529
250	-0.522215	0.000794591
251	0.059993	0.00103311
252	-0.827997	0.000233887
253	-1.79212	7.22081e-05
254	4.1916	0.00431193
255	2.85752	0.00328351
256	2.40273	0.00273568
257	0.732663	0.00319441
258	-1.8686	0.000203399
259	0.160826	0.00123326
260	-1.19304	0.000889842
261	-1.43551	0.000182576
262	-0.211258	0.000936216
263	-1.10645	0.00018146
264	1.85023	0.00314545
265	1.41861	0.00211083
266	0.727321	0.00209164
267	-1.3451	1.86808e-05
268	1.04529	0.00199342
269	-0.17542	0.00145331
270	-0.736388	0.00143454
271	2.95787	0.00379281
272	0.569665	0.0014888
273	0.524509	0.00146397
274	1.88271	0.00266288
275	-0.127032	0.00101524
276	1.43895	0.00257653
277	0.354249	0.00180817
278	-1.52471	0.000874143
279	-1.4758	0.00047816
280	1.7689	0.00305905
281	-0.997563	0.00013182
282	1.56291	0.00246501
283	0.737194	0.00203514
284	0.433198	0.00150922
285	-0.0653297	0.00178435
286	0.117089	0.00128327
287	0.944974	0.00182603
288	1.1364	0.00187762
289	0.980675	0.00174318
290	-1.16606	0.00020552
291	0.215255	0.00119126
292	-0.739335	0.000874904
293	1.85069	0.0028925
294	2.67538	0.00318489
295	-1.02205	0.000244989
296	0.0290205	0.00142604
297	1.61088	0.0025627
298	0.38053	0.00162234
299	0.525013	0.00144903
300	-0.976387	0.000496521
301	-0.468325	0.00116489
302	-2.49032	2.16357e-05
303	0.82903	0.00172811
304	2.32434	0.00303607
305	1.72825	0.00287431
306	3.26815	0.00381439
307	0.550651	0.00176249
308	-0.307236	0.00169624
309	2.26759	0.00290511
310	2.43707	0.00286522
311	5.38374	0.00535879
312	-0.0877418	0.00170457
313	0.39328	0.00191555
314	-0.378043	0.0014012
315	1.32581	0.00249505
316	1.06017	0.0020697
317	1.62654	0.00243947
318	1.0297	0.00190937
319	1.59078	0.00266475
320	1.28921	0.00246176
321	2.56254	0.0033878
322	0.0695155	0.00153245
323	1.48146	0.0022244
324	-1.26767	0.000855459
325	-0.0588922	0.00253471
326	1.54603	0.00312684
327	-1.13918	0.000218698
328	0.452018	0.00150391
329	-0.497143	0.0010703
330	0.213612	0.00157623
331	0.516921	0.00145056
332	0.318183	0.00152793
333	2.65484	0.00389262
334	1.04179	0.0025537
335	1.32183	0.00299891
336	3.31958	0.00404678
337	1.37052	0.00239217
338	-0.636585	0.000681265
339	-0.850367	0.000574571
340	1.08282	0.00198134
341	0.253769	0.00129422
342	4.9161	0.00460725
343	-0.588119	0.000593507
344	-0.86105	0.00063897
345	1.21597	0.00204067
346	0.835382	0.00160872
347	1.5235	0.00264776
348	1.58704	0.00259305
349	1.76167	0.00298814
350	1.16137	0.00190768
351	0.694263	0.00203079
352	0.895884	0.00172939
353	0.87932	0.00178097
354	1.58416	0.00228111
355	1.64877	0.00263239
356	5.99017	0.00594505
357	2.80112	0.00341406
358	2.65267	0.00350018
359	1.6663	0.00232368
360	1.44871	0.00224181
361	1.83155	0.002843
362	1.67053	0.00284617
363	-1.06142	1.94622e-05
364	-0.972245	0.000235058
365	0.170636	0.00119656
366	3.44142	0.00369575
367	-0.284441	0.00104038
368	4.2093	0.00501673
369	-1.13291	0.000244158
370	1.20245	0.00189924
371	1.50461	0.00247909
372	0.869312	0.00226686
373	2.89943	0.00318696
374	3.19315	0.00397379
375	0.22352	0.00118288
376	-0.213003	0.00171814
377	-0.979917	0.000238898
378	0.410045	0.00177163
379	2.19713	0.0032676
380	1.44589	0.00266398
381	1.82999	0.0025672
382	0.47783	0.00175586
383	1.53301	0.00218129
384	3.36299	0.00431464
385	1.65918	0.0024235
386	2.04466	0.00340408
387	1.41768	0.00302231
388	0.326965	0.00135382
389	0.674931	0.00161191
390	-0.433259	0.00163739
391	3.87814	0.00484487
392	3.92443	0.00458475
393	2.31274	0.00411947
394	3.15328	0.00432406
395	0.601872	0.0028233
396	1.04655	0.0027357
397	-0.611328	0.00181848
398	-0.0992033	0.00223331
399	-1.4659	0.00085747
400	0.873272	0.00252511
401	3.85611	0.00437895
402	2.59423	0.00354931
403	2.05312	0.00312751
404	-0.272461	0.00147855
405	6.09193	0.00545058
406	2.7616	0.00358268
407	0.737975	0.00182924
408	-0.201467	0.000860144
409	2.24152	0.00363032
410	2.50493	0.00300759
411	0.722604	0.00200609
412	3.05115	0.00412842
413	0.610175	0.00187619
414	0.0782237	0.00152973
415	-0.612985	0.000500995
416	2.44473	0.00365479
417	3.06075	0.00421985
418	2.34034	0.00295037
419	0.958784	0.00244725
420	1.55932	0.00365266
421	2.15436	0.00267077
422	-0.385185	0.000708511
423	1.90593	0.00374141
424	0.449296	0.00130551
425	1.56035	0.00226156
426	2.6827	0.00398706
427	2.22708	0.00325586
428	0.0996632	0.00146978
429	4.54882	0.00478246
430	3.43493	0.0045339
431	0.827143	0.00279752
432	3.27857	0.00401498
433	-0.51895	0.000585009
434	0.779437	0.00166019
435	-1.20757	0.00017431
436	3.30373	0.00348996
437	3.11311	0.00389831
438	7.86656	0.00641946
439	-1.00692	0.000366069
440	-0.03896	0.00103511
441	0.1307	0.00227182
442	5.06807	0.00530856
443	2.4948	0.00318247
444	1.0601	0.00194011
445	1.44229	0.00223481
446	3.07397	0.00405188
447	2.46321	0.00373164
448	2.40973	0.0033428
449	3.09475	0.00344896
450	4.44748	0.00426884
451	2.82485	0.00328639
452	1.01867	0.00245519
453	2.67121	0.00438146
454	1.20238	0.00309395
455	-0.927088	0.00137906
456	0.353609	0.00300094
457	1.40179	0.00298134
458	5.45584	0.00569964
459	-0.0217277	0.0011512
460	3.14206	0.00445648
461	1.31238	0.00324658
462	0.329751	0.00153249
463	0.0648683	0.00115505
464	0.272499	0.00186729
465	0.0816178	0.0011765
466	0.783741	0.0028378
467	-0.594724	0.000835452
468	-0.443164	0.00068407
469	1.70817	0.00379747
470	0.534469	0.0014379
471	-1.1965	0.00154831
472	2.9177	0.00391713
473	3.24957	0.00359638
474	1.42623	0.00219704
475	0.889941	0.00250139
476	-0.952487	0.000668371
477	-0.271508	0.00140215
478	3.49234	0.00457023
479	2.87345	0.00320534
480	-0.852296	0.00125846
481	-0.566843	0.000700492
482	2.5914	0.00294638
483	2.20276	0.00318033
484	-1.68907	3.28425e-05
485	-1.08293	0.000665699
486	1.66205	0.00276819
487	-1.22482	0.00074362
488	-0.388019	0.00090346
489	1.62045	0.00346634
490	1.67412	0.00243014
491	2.65096	0.00376808
492	-0.0644208	0.0018839
493	2.21759	0.00358724
494	0.0034282	0.00176671
495	2.4855	0.00345466
496	2.33622	0.00308291
497	1.08406	0.00200811
498	1.78691	0.00231321
499	0.0485069	0.00112669
500	0.491778	0.00220363
501	2.81079	0.00354269
502	2.8001	0.00348434
503	0.989479	0.00340266
504	1.16531	0.00295782
505	1.38179	0.00284001
506	1.96131	0.00284542
507	3.52919	0.00392685
508	-0.12057	0.00188034
509	0.480648	0.00192244
510	1.72004	0.00230847
511	1.64363	0.00238591
512	-1.03885	0.00058323
513	2.08646	0.00280796
514	1.98638	0.00281122
515	2.72824	0.00324147
516	-0.081857	0.00163363
517	-1.92197	4.95401e-05
518	2.29323	0.00273746
519	-1.02204	0.000151879
520	1.83589	0.00279716
521	4.0309	0.00463344
522	2.02346	0.00308921
523	1.783	0.00275226
524	2.10703	0.00297962
525	5.48598	0.00528439
526	2.45993	0.00319847
527	-0.747251	0.00260364
528	3.24139	0.00381114
529	-0.030775	0.00117546
530	1.1445	0.00248566
531	3.41603	0.0038069
532	1.6535	0.00287633
533	1.5559	0.00220133
534	0.802989	0.00222014
535	1.83238	0.00360227
536	2.13285	0.00395855
537	5.26351	0.0049098
538	1.74935	0.00272483
539	2.19111	0.00259425
540	2.30465	0.00300368
541	1.63986	0.00228216
542	0.385901	0.00137589
543	2.04205	0.00308304
544	1.94879	0.00244877
545	-0.9721	0.000877175
546	4.16761	0.00463195
547	1.40643	0.00225322
548	0.0980916	0.00212637
549	1.36148	0.00232129
550	1.56175	0.00267882
551	1.97518	0.00274116
552	0.114435	0.00203889
553	4.08572	0.0047725
554	-1.08974	9.52105e-05
555	2.3787	0.00390394
556	-0.582932	0.000560255
557	2.54563	0.00312419
558	7.79716	0.00685575
559	2.23277	0.00392795
560	3.25904	0.00366778
561	3.75054	0.00465609
562	3.67616	0.00396237
563	3.39034	0.00362732
564	-0.401302	0.000809459
565	3.21703	0.00363558
566	2.23197	0.00303936
567	0.458638	0.0022961
568	1.04756	0.00255806
569	1.33061	0.00269759
570	-0.0887835	0.00237168
571	-3.19424	0.00244022
572	-0.586675	0.000579829
573	-0.65775	0.000801079
574	1.14553	0.00193777
575	5.22309	0.00557197
576	4.50154	0.00519565
577	0.292969	0.00151036
578	4.48481	0.00522301
579	2.79919	0.0033997
580	2.03669	0.0027345
581	0.324315	0.00131341
582	4.13131	0.00450825
583	2.09008	0.00331631
584	0.821574	0.00241214
585	3.11173	0.00361784
586	8.17048	0.00698449
587	-1.47578	0.000398156
588	1.17923	0.00264164
589	-1.1753	0.0002668
590	-0.139876	0.000903992
591	3.5745	0.00430401
592	4.47472	0.0049798
593	0.12248	0.00194541
594	2.98901	0.00373359
595	2.73253	0.00379645
596	2.17623	0.00262792
597	1.06267	0.00205989
598	3.81291	0.00458889
599	3.68964	0.00443253
600	2.83962	0.00309002
601	1.45725	0.00229296
602	1.61201	0.00320318
603	4.34264	0.00483907
604	-0.150376	0.000939364
605	2.20401	0.00402635
606	1.65329	0.0022741
607	1.20768	0.00231184
608	1.63873	0.00230573
609	0.637011	0.00188488
610	4.77943	0.00455347
611	0.770736	0.00211143
612	1.27971	0.00258517
613	-0.11374	0.00117245
614	0.569133	0.00222045
615	1.14279	0.0020814
616	2.28032	0.00333426
617	2.21891	0.00277313
618	0.110928	0.00120946
619	4.52078	0.00517716
620	1.78733	0.00321847
621	-0.180338	0.00147647
622	4.40373	0.00462398
623	-0.996636	0.000509525
624	-0.24913	0.00111919
625	1.60765	0.00270817
626	-0.467628	0.000617031
627	-0.00121948	0.00174493
628	2.03643	0.00286165
629	2.12805	0.00340627
630	2.24117	0.0032211
631	0.63889	0.00202102
632	2.05331	0.00305558
633	-0.643013	0.00155347
634	1.00939	0.00263835
635	1.23684	0.00264343
636	1.25847	0.00258154
637	-0.115954	0.00188711
638	0.255267	0.00198531
639	1.7007	0.00309613
640	-0.673674	0.00243419
641	-2.45427	0.000193319
642	0.911485	0.00276526
643	5.02881	0.00549264
644	4.40853	0.0047864
645	-0.115039	0.00159581
646	-0.648074	0.00156655
647	-0.0251494	0.00102773
648	-0.0301787	0.00188758
649	1.61613	0.00283942
650	1.3448	0.00245897
651	2.01254	0.00314296
652	4.65872	0.00478115
653	2.64501	0.0038344
654	0.183357	0.00187351
655	0.66816	0.00276983
656	-1.90919	0.000751709
657	5.13047	0.0054115
658	1.12758	0.00269145
659	4.09613	0.00486326
660	0.217481	0.00157393
661	0.819022	0.0020714
662	2.15131	0.00281473
663	2.13363	0.00283628
664	-1.31341	0.000678996
665	1.56025	0.00258823
666	2.03675	0.00261014
667	-0.0745848	0.00231121
668	3.65602	0.00440182
669	0.546836	0.00171219
670	0.829559	0.00200643
671	1.31955	0.00249993
672	1.94958	0.00292783
673	0.342606	0.00161895
674	3.91869	0.00438287
675	2.65224	0.00289029
676	3.29881	0.00433153
677	0.385571	0.00238109
678	2.35422	0.00371481
679	0.364023	0.00169848
680	-0.256167	0.000978484
681	2.53828	0.00307849
682	3.86011	0.0045968
683	2.86199	0.00318888
684	0.335691	0.00130638
685	2.12107	0.00261484
686	2.83493	0.00348435
687	1.68207	0.00260057
688	2.98817	0.00391899
689	-0.0790687	0.00195458
690	1.20463	0.00363398
691	1.36528	0.00278932
692	3.98244	0.00431067
693	1.01036	0.00226627
694	-0.142683	0.00112998
695	1.08021	0.00260297
696	0.93901	0.00227678
697	1.44278	0.00287242
698	2.1999	0.00323909
699	1.5343	0.00332317
700	0.87729	0.00216665
701	1.9369	0.0036109
702	4.16375	0.00505089
703	5.44074	0.00547075
704	1.60523	0.00309842
705	2.38407	0.0035078
706	2.28794	0.00285311
707	0.92226	0.00278102
708	1.95817	0.00295066
709	0.0452483	0.0013437
710	0.488448	0.00161591
711	-1.33835	0.000277128
712	1.3574	0.00249021
713	0.644222	0.00258332
714	2.56055	0.00407829
715	0.983571	0.00308633
716	1.86645	0.00259452
717	-0.624374	0.00219611
718	2.1591	0.00307619
719	0.879039	0.00199588
720	3.13344	0.00436488
721	1.71897	0.00235614
722	2.27095	0.00280353
723	2.28629	0.00264722
724	3.94164	0.00421326
725	2.10512	0.00301383
726	0.922668	0.00262326
727	-0.0868731	0.00229729
728	1.64072	0.00280679
729	1.20732	0.00217451
730	-0.0543046	0.000932805
731	-1.03038	0.000468276
732	3.16434	0.00351047
733	1.81878	0.00323326
734	0.636746	0.00197391
735	4.84904	0.00500349
736	4.2029	0.0047167
737	3.29714	0.00363812
738	8.03359	0.0070169
739	2.91251	0.00417762
740	0.857738	0.00281128
741	-0.587123	0.000593507
742	0.038392	0.00104769
743	0.991824	0.0018171
744	0.626328	0.00164957
745	2.36987	0.0030936
746	2.88249	0.00325658
747	3.31549	0.0035606
748	1.35159	0.00227036
749	3.80827	0.00442948
750	1.21229	0.00221692
751	0.939248	0.00178821
752	0.274142	0.00135905
753	-1.4076	0.000244669
754	1.3663	0.00302957
755	0.297685	0.00158124
756	2.83676	0.00383736
757	0.925244	0.00249802
758	2.0318	0.00313726
759	0.251858	0.00271455
760	1.8691	0.00263919
761	1.82588	0.00390621
762	1.71088	0.0028665
763	3.68223	0.00467507
764	-1.06548	0.000436176
765	3.8492	0.00476403
766	3.95406	0.00438056
767	6.16806	0.00572602
768	1.34467	0.00208646
769	0.149992	0.00172095
770	4.19612	0.00421031
771	3.24264	0.00337357
772	3.82017	0.00379529
773	1.88541	0.00334611
774	2.51825	0.003776
775	1.9286	0.00318202
776	2.54199	0.00382905
777	4.6302	0.00446338
778	2.39963	0.00287424
779	4.61718	0.00524819
780	1.55005	0.0026591
781	4.25476	0.00474473
782	2.65237	0.00340578
783	0.734729	0.00279424
784	0.52416	0.00189981
785	3.34296	0.00404129
786	1.33815	0.00229865
787	3.6764	0.00348752
788	3.91337	0.00474407
789	4.58875	0.00513829
790	0.392883	0.00275245
791	1.68927	0.00264579
792	2.3674	0.00314337
793	1.04086	0.00194508
794	8.86855	0.00811796
795	0.829489	0.00203423
796	0.37205	0.00269685
797	1.86904	0.00242796
798	4.40578	0.00453199
799	1.75833	0.0025943
800	1.04009	0.00187635
801	1.98118	0.00268095
802	2.43212	0.00327592
803	3.58527	0.00544986
804	2.14639	0.00273959
805	1.77471	0.00306473
806	1.10662	0.00201383
807	3.26633	0.00393701
808	1.81882	0.00254401
809	3.81841	0.00449579
810	1.76265	0.00320989
811	2.77466	0.00425352
812	2.3503	0.00384917
813	4.16538	0.00473698
814	0.661426	0.00271254
815	3.31565	0.0042242
816	3.87724	0.00446391
817	3.51478	0.00432187
818	1.09588	0.00274817
819	8.85867	0.00809021
820	0.889222	0.00244829
821	2.52933	0.00321294
822	2.29037	0.00325562
823	4.25425	0.00488835
824	0.619551	0.00170869
825	1.07339	0.00260652
826	1.466	0.00271572
827	3.6716	0.00395625
828	2.1739	0.00282527
829	2.27771	0.00307583
830	0.382361	0.00303144
831	0.175182	0.00150833
832	1.71588	0.00265922
833	0.681532	0.00216724
834	5.84539	0.00583946
835	2.99447	0.00323263
836	1.29975	0.00258015
837	-0.0626489	0.00167014
838	1.31596	0.00311241
839	0.526492	0.00213997
840	2.49221	0.00305995
841	2.75731	0.00320429
842	-0.334196	0.000796834
843	1.90632	0.00309015
844	0.158549	0.00112682
845	3.14482	0.00343785
846	4.5194	0.00434386
847	1.56091	0.00300292
848	0.176668	0.00226949
849	2.63806	0.00318022
850	2.25596	0.00358387
851	3.42497	0.00415207
852	4.214	0.00467489
853	1.6972	0.00245369
854	2.49919	0.00306888
855	1.94219	0.00258115
856	2.93749	0.00345659
857	2.8344	0.0036837
858	3.39375	0.0044687
859	2.52927	0.00341772
860	2.15082	0.00334154
861	-0.126904	0.0017924
862	-1.83926	0.000529962
863	2.74499	0.00324539
864	3.69492	0.00454563
865	-0.029203	0.00234334
866	0.0195028	0.00171311
867	0.544514	0.00208767
868	1.47834	0.00206607
869	5.71205	0.00578432
870	3.2418	0.00431897
871	3.15544	0.00410544
872	2.13394	0.00364035
873	3.41295	0.00433137
874	1.3115	0.00262859
875	1.7214	0.00267987
876	2.60369	0.00312056
877	2.62576	0.00393347
878	-0.228291	0.00155858
879	2.27842	0.00380065
880	3.53777	0.00432409
881	2.55514	0.00364434
882	1.08951	0.00185863
883	2.90154	0.00382567
884	6.0703	0.00555393
885	-0.513241	0.000647155
886	-1.54792	0.00156728
887	0.871908	0.00280412
888	0.731963	0.0027008
889	1.10823	0.00332398
890	1.34074	0.00364667
891	2.2335	0.00361936
892	3.57292	0.00439805
893	2.29574	0.00387729
894	2.36215	0.00310303
895	0.630674	0.00250796
896	1.60849	0.00327402
897	1.87334	0.00277125
898	2.05654	0.0033232
899	0.322503	0.00129631
900	-1.24292	0.00060576
901	3.45643	0.00448012
902	-0.464029	0.000692179
903	-1.24195	0.00126534
904	1.26313	0.00291858
905	1.22262	0.00198198
906	-1.49143	0.00184433
907	3.52323	0.0040065
908	1.1818	0.00276324
909	1.58139	0.00278977
910	-2.4329	0.00081418
911	1.80186	0.00259506
912	1.27513	0.00246382
913	-0.782579	0.00151811
914	2.07963	0.00308184
915	2.20673	0.0028587
916	3.91312	0.00459968
917	2.27071	0.0033558
918	0.195265	0.00182173
919	1.51995	0.00216116
920	-0.176707	0.00228877
921	1.34992	0.00298619
922	1.02698	0.00195992
923	1.75482	0.0029414
924	2.81378	0.00352941
925	2.02654	0.00347223
926	6.82492	0.00619222
927	0.798095	0.00211077
928	0.855493	0.00261702
929	-0.265604	0.00137257
930	2.14585	0.00358083
931	2.46743	0.00379282
932	0.930493	0.00186153
933	4.26378	0.00499733
934	2.08871	0.00411592
935	2.94984	0.00310098
936	2.19547	0.00279107
937	3.76638	0.0039312
938	1.19806	0.00211999
939	0.213532	0.0013091
940	1.26911	0.00197122
941	2.90725	0.00347295
942	0.834406	0.00200747
943	1.31735	0.00209589
944	1.82467	0.00254698
945	-0.473099	0.00101873
946	2.56975	0.0031302
947	1.35435	0.00310268
948	2.31417	0.00318188
949	0.068523	0.00120536
950	2.26502	0.00368055
951	2.33743	0.00364505
952	2.92305	0.00397718
953	1.51	0.00313353
954	2.49141	0.00364277
955	2.68462	0.00343563
956	0.594368	0.00187581
957	1.14697	0.00267715
958	2.14943	0.00365664
959	4.74479	0.00417051
960	2.6164	0.00364913
961	-0.446539	0.000857835
962	-0.60042	0.000798762
963	3.74809	0.00415341
964	1.37356	0.00270202
965	3.64003	0.0047426
966	3.25299	0.00395047
967	-0.10789	0.00195146
968	-2.91366	0.00025279
969	2.84479	0.0030719
970	0.910818	0.00223091
971	3.27389	0.00412173
972	-0.799674	0.00120933
973	2.56268	0.00521574
974	2.84793	0.0037822
975	2.06649	0.00350121
976	2.31089	0.00364786
977	2.77354	0.00372204
978	2.7756	0.00336689
979	2.27119	0.00406058
980	0.763379	0.00277699
981	1.27632	0.00279827
982	-0.152331	0.00184771
983	2.04146	0.00326579
984	4.70491	0.00491334
985	1.61998	0.00260313
986	1.10659	0.00176878
987	-0.297869	0.000806777
988	-1.04731	0.000182561
989	-0.242284	0.000915343
990	0.62684	0.00147749
991	-1.08435	3.59152e-05
992	6.5817	0.00586009
993	-1.20153	0.00117605
994	0.865276	0.0041026
995	-0.898519	0.00212029
996	1.1648	0.00532167
997	-0.139591	0.00121069
998	-0.281	0.000909556
999	2.31382	0.00299827
1000	-0.20322	0.0009234

## Sheet: Fig. S2
	low-frequency								high-frequency
sub	R_vis	R_sm	R_da	R_va	R_lim	R_fpn	R_dmn	R-G correlation	R_vis	R_da	R_sm	R_va	R_lim	R_fpn	R_dmn	R-G correlation
1	0.270677	0.21058	0.230377	0.228716	0.273272	0.231034	0.212696	-0.141813	0.603652	0.651038	0.639315	0.646202	0.625356	0.638667	0.642146	0.154694
2	0.320017	0.244153	0.264959	0.227124	0.230583	0.191676	0.237165	-0.324962	0.580439	0.626289	0.595863	0.62027	0.624013	0.641837	0.606076	0.175141
3	0.172899	0.139221	0.141711	0.132945	0.135251	0.125049	0.127917	-0.423575	0.559084	0.635471	0.601855	0.649055	0.62447	0.631298	0.625895	0.337921
4	0.392928	0.311356	0.290024	0.294348	0.276952	0.245006	0.274552	-0.351944	0.572243	0.637281	0.615016	0.619717	0.64276	0.654733	0.633327	0.454344
5	0.346062	0.245813	0.246488	0.239227	0.301334	0.250699	0.225331	-0.345934	0.578841	0.624524	0.605065	0.622728	0.614095	0.626928	0.619379	0.22106
6	0.293679	0.226971	0.218749	0.214235	0.24125	0.211086	0.212713	-0.290294	0.567876	0.635849	0.587617	0.629085	0.633214	0.630535	0.626959	0.421195
7	0.286925	0.21624	0.233859	0.210141	0.199916	0.222547	0.209988	-0.36979	0.577158	0.628956	0.589122	0.61326	0.620708	0.614821	0.610622	0.232596
8	0.21954	0.173178	0.191608	0.159319	0.155301	0.144125	0.158019	-0.341862	0.578574	0.617419	0.580529	0.633323	0.598988	0.632001	0.614692	0.183125
9	0.320925	0.275988	0.236273	0.237546	0.194854	0.226969	0.220591	-0.427195	0.545104	0.616208	0.59671	0.618046	0.615963	0.620205	0.618403	0.44904
10	0.314511	0.249528	0.250505	0.207903	0.204941	0.168476	0.207028	-0.434919	0.571334	0.60934	0.575936	0.610238	0.620322	0.62308	0.614948	0.329439
11	0.465835	0.35167	0.45392	0.354908	0.323527	0.346885	0.351023	-0.464805	0.581251	0.616796	0.581579	0.611375	0.632343	0.608867	0.614806	0.385348
12	0.242543	0.217587	0.187247	0.200188	0.2376	0.208281	0.19415	-0.193356	0.552139	0.605163	0.557584	0.598737	0.609164	0.617045	0.593189	0.324416
13	0.422917	0.350813	0.380962	0.306149	0.292389	0.285361	0.31553	-0.457084	0.574295	0.612805	0.590258	0.61854	0.639286	0.63144	0.624832	0.490998
14	0.421234	0.321442	0.350036	0.313757	0.325709	0.275632	0.309848	-0.339142	0.559682	0.596756	0.575201	0.593173	0.600749	0.605853	0.602676	0.323195
15	0.265072	0.226671	0.232514	0.217752	0.226289	0.191219	0.211193	-0.23059	0.584644	0.616229	0.592899	0.614723	0.642827	0.635598	0.628791	0.409911
16	0.34649	0.248863	0.243806	0.227111	0.23485	0.225937	0.228137	-0.426507	0.571175	0.620566	0.613067	0.623154	0.623212	0.628103	0.609418	0.244796
17	0.424552	0.277489	0.343174	0.263884	0.275643	0.243452	0.265108	-0.512036	0.566501	0.638697	0.596814	0.624652	0.637079	0.628947	0.616519	0.28606
18	0.385742	0.373388	0.390049	0.359944	0.369583	0.318249	0.333638	-0.209668	0.595149	0.617941	0.581717	0.596183	0.613898	0.621839	0.613669	0.153013
19	0.359602	0.298707	0.314979	0.307202	0.314536	0.266479	0.276424	-0.271017	0.561253	0.586414	0.590673	0.588494	0.604088	0.618285	0.60338	0.348747
20	0.275279	0.271656	0.243827	0.231675	0.25324	0.192569	0.199032	-0.356901	0.581976	0.572798	0.566039	0.580829	0.587489	0.594393	0.585517	0.0669214
21	0.358747	0.323881	0.35271	0.303064	0.294663	0.249408	0.286796	-0.348681	0.583822	0.605831	0.593531	0.611743	0.607138	0.614404	0.61304	0.266075
22	0.180903	0.142692	0.143198	0.143525	0.191274	0.158644	0.167709	0.089344	0.614425	0.648282	0.611008	0.639902	0.645692	0.642933	0.628823	0.102582
23	0.326595	0.219782	0.261675	0.242487	0.218221	0.214093	0.198984	-0.538122	0.550909	0.627903	0.571844	0.626785	0.627103	0.606836	0.618371	0.392691
24	0.231238	0.220063	0.190761	0.191109	0.220661	0.185013	0.192382	-0.0663664	0.620317	0.643512	0.635448	0.637056	0.64357	0.649018	0.642101	0.161132
25	0.325208	0.244267	0.231249	0.202641	0.223022	0.177745	0.204583	-0.393193	0.552029	0.594635	0.62437	0.609036	0.639142	0.637956	0.617862	0.406758
26	0.413291	0.265944	0.337348	0.232366	0.262072	0.239619	0.27915	-0.404893	0.555927	0.606412	0.58566	0.615501	0.610064	0.610173	0.610525	0.373684
27	0.287149	0.280196	0.24533	0.27367	0.257984	0.2578	0.260902	-0.0210028	0.616719	0.622627	0.617754	0.622828	0.631994	0.632101	0.621425	-0.00337887
28	0.504566	0.36906	0.404201	0.349596	0.363085	0.358451	0.380958	-0.317003	0.531374	0.591095	0.588755	0.607753	0.619609	0.606912	0.604737	0.403502
29	0.400374	0.337161	0.369989	0.314909	0.347773	0.313758	0.32821	-0.187401	0.57477	0.594289	0.582964	0.591139	0.59713	0.610793	0.596031	0.118056
30	0.34285	0.292073	0.267039	0.220905	0.210816	0.197751	0.204823	-0.514067	0.572359	0.618224	0.604817	0.633257	0.635392	0.635664	0.633372	0.453037
31	0.175349	0.156063	0.15569	0.172604	0.176509	0.150832	0.15317	-0.0340617	0.594177	0.614978	0.595812	0.622054	0.619394	0.623291	0.629886	0.297658
32	0.441142	0.314978	0.353569	0.268304	0.274229	0.244385	0.270934	-0.565351	0.550046	0.604598	0.58826	0.604072	0.602714	0.617334	0.607233	0.402314
33	0.291412	0.262531	0.252268	0.218364	0.23778	0.210556	0.219575	-0.238962	0.560632	0.608416	0.583482	0.610025	0.60692	0.580181	0.606636	0.245945
35	0.447922	0.379995	0.401289	0.295204	0.29037	0.240655	0.286606	-0.545568	0.520511	0.553337	0.54507	0.581333	0.600559	0.594541	0.583759	0.432364
36	0.336782	0.309814	0.269063	0.256892	0.237178	0.250702	0.23067	-0.428273	0.610877	0.620153	0.621555	0.614857	0.632306	0.624891	0.628953	0.278843
37	0.309753	0.297802	0.218534	0.294575	0.2915	0.266257	0.273044	0.00357333	0.609874	0.625824	0.616053	0.62007	0.621429	0.607737	0.613585	-0.0429863
38	0.211946	0.142591	0.1599	0.137475	0.163214	0.128041	0.148543	-0.33904	0.604952	0.645585	0.640297	0.632739	0.639156	0.640892	0.637267	0.204977
39	0.322105	0.202143	0.258795	0.207119	0.211274	0.198665	0.207984	-0.400054	0.599839	0.617425	0.605128	0.608628	0.617674	0.618696	0.613709	0.134974
40	0.277693	0.199705	0.230348	0.185606	0.217114	0.168982	0.196875	-0.346603	0.577158	0.6154	0.574624	0.608596	0.62569	0.616054	0.60826	0.280999
41	0.388249	0.304022	0.283092	0.25919	0.24299	0.236849	0.256757	-0.350484	0.543616	0.595703	0.579831	0.601658	0.62282	0.607243	0.596879	0.326507
42	0.38481	0.362851	0.338636	0.327381	0.282457	0.272509	0.299915	-0.374673	0.611396	0.633602	0.629978	0.630525	0.656707	0.649629	0.644829	0.360732
43	0.307591	0.307083	0.282128	0.272438	0.27126	0.247183	0.284742	-0.0847425	0.608642	0.604972	0.603501	0.615986	0.607466	0.617616	0.618575	0.108759
44	0.313248	0.207569	0.202124	0.203829	0.224698	0.181903	0.200576	-0.34382	0.6036	0.64391	0.596861	0.633454	0.639994	0.635978	0.632457	0.19349
45	0.359965	0.30129	0.296731	0.259818	0.302698	0.222903	0.261097	-0.278274	0.539896	0.543555	0.547532	0.569141	0.578801	0.598236	0.58354	0.355924
46	0.286303	0.309271	0.232943	0.213006	0.219416	0.185358	0.217186	-0.229275	0.619963	0.602657	0.635113	0.633366	0.643108	0.654377	0.639885	0.206132
47	0.352783	0.297214	0.287319	0.280836	0.24678	0.226917	0.247121	-0.434751	0.593472	0.633964	0.598896	0.634542	0.664339	0.667774	0.6491	0.529776
48	0.367822	0.349891	0.356473	0.311627	0.326378	0.285639	0.301683	-0.369136	0.588271	0.587297	0.589311	0.606852	0.609891	0.612064	0.597873	0.131606
49	0.304793	0.310415	0.264765	0.288017	0.25305	0.313322	0.273641	-0.0962831	0.58353	0.587415	0.57945	0.59035	0.61205	0.582096	0.601345	0.175071
50	0.427651	0.297745	0.390886	0.313709	0.33401	0.306701	0.324661	-0.266457	0.580786	0.60418	0.589015	0.593041	0.598698	0.59802	0.592453	0.0459482
51	0.381813	0.311803	0.307225	0.271048	0.304372	0.2619	0.285843	-0.220559	0.566345	0.605668	0.574585	0.600381	0.588791	0.604579	0.59574	0.169587
52	0.320099	0.284476	0.307513	0.295995	0.299049	0.261992	0.29302	-0.0716833	0.574555	0.605541	0.578706	0.596468	0.591993	0.58933	0.590142	0.0130441
53	0.426836	0.394198	0.357191	0.363677	0.377229	0.357614	0.335823	-0.35264	0.539295	0.532093	0.57593	0.553887	0.587412	0.580026	0.589925	0.446406
54	0.341619	0.245857	0.268822	0.250725	0.292262	0.255621	0.269379	-0.156919	0.622536	0.664307	0.65932	0.65303	0.644018	0.650944	0.650369	0.0889311
55	0.335511	0.342353	0.339409	0.311172	0.268142	0.279179	0.262521	-0.465121	0.595772	0.614037	0.605482	0.61282	0.625041	0.617461	0.627716	0.322761
56	0.176256	0.200412	0.179554	0.183068	0.197572	0.165777	0.177976	0.0879429	0.646936	0.650346	0.66366	0.648669	0.660574	0.670773	0.65745	0.0161921
57	0.322135	0.27275	0.265361	0.288696	0.349586	0.247255	0.26173	-0.0483461	0.619452	0.647712	0.657278	0.637805	0.619003	0.660731	0.641815	-0.00767773
58	0.355842	0.226211	0.279353	0.23559	0.241809	0.246347	0.243409	-0.304858	0.561357	0.562736	0.544049	0.586785	0.585043	0.601934	0.57971	0.1969
59	0.293006	0.298714	0.260027	0.267293	0.251686	0.249958	0.249758	-0.179516	0.552074	0.586854	0.574388	0.608033	0.598616	0.622692	0.605541	0.387379
60	0.388147	0.274968	0.300647	0.273132	0.302776	0.274222	0.27599	-0.357369	0.640147	0.660057	0.655573	0.656512	0.645385	0.646976	0.653476	0.0645
61	0.378141	0.272572	0.360333	0.297435	0.313194	0.292374	0.320646	-0.183668	0.588873	0.625141	0.594929	0.606493	0.599861	0.613855	0.601464	0.00558073
62	0.296865	0.245219	0.297993	0.261178	0.306289	0.258628	0.258887	-0.118898	0.608967	0.641429	0.619088	0.618396	0.611748	0.635679	0.623143	0.0133102
63	0.330593	0.264925	0.297401	0.306043	0.306727	0.309604	0.32412	0.0733179	0.594915	0.616649	0.595711	0.600384	0.609439	0.599969	0.589297	-0.102786
64	0.433697	0.350763	0.3684	0.345064	0.25722	0.235213	0.28054	-0.618456	0.550739	0.585846	0.589915	0.591575	0.621211	0.639542	0.618928	0.537756
65	0.300148	0.291316	0.23815	0.249241	0.239621	0.209649	0.220677	-0.409363	0.596238	0.602769	0.588486	0.608015	0.611967	0.617665	0.614748	0.302559
66	0.308292	0.246764	0.251494	0.238542	0.292168	0.244084	0.264167	-0.0233736	0.594042	0.600155	0.585692	0.595348	0.614514	0.594313	0.596884	0.0960501
67	0.305962	0.310962	0.251125	0.254174	0.271769	0.24384	0.23492	-0.347642	0.574454	0.578505	0.587902	0.603945	0.610261	0.597507	0.614619	0.343879
68	0.333823	0.275707	0.281615	0.227802	0.209324	0.190927	0.226113	-0.500381	0.638567	0.674481	0.653637	0.678105	0.69727	0.68369	0.677075	0.393857
69	0.318943	0.280071	0.284958	0.270434	0.218061	0.246193	0.243717	-0.459071	0.605547	0.621356	0.62047	0.63068	0.646615	0.643707	0.636782	0.349455
70	0.515259	0.317381	0.367061	0.296637	0.297692	0.306048	0.317604	-0.496907	0.530492	0.581041	0.571374	0.595517	0.610074	0.609834	0.598131	0.529136

## Sheet: Fig. S3
regions_id	gradient value	R_top	R_middle	R_bottom
1	0.178961	0.222179	0.284534	0.284534
2	0.596556	0.250518	0.312457	0.312457
3	0.43805	0.176363	0.327211	0.327211
4	-0.227625	0.126715	0.273309	0.273309
5	1.02298	0.14893	0.379399	0.379399
6	0.998152	0.245602	0.288188	0.288188
7	0.298217	0.188011	0.282001	0.282001
8	0.60173	0.213985	0.258885	0.258885
9	0.469368	0.299918	0.29198	0.29198
10	0.792647	0.204797	0.26245	0.26245
11	0.465004	0.199015	0.261764	0.261764
12	0.4498	0.39367	0.255647	0.255647
13	0.635547	0.26475	0.2583	0.2583
14	0.435343	0.158909	0.282331	0.282331
15	0.742191	0.218944	0.259894	0.259894
16	0.385737	0.378115	0.31136	0.31136
17	0.790758	0.170688	0.221981	0.221981
18	0.630844	0.223052	0.225676	0.225676
19	0.9096	0.209598	0.280809	0.280809
20	0.586145	0.116543	0.309446	0.309446
21	0.767493	0.26404	0.207778	0.207778
22	0.842252	0.28595	0.24836	0.24836
23	0.946781	0.245246	0.207873	0.207873
24	1.81177	0.294166	0.18402	0.18402
25	1.72423	0.366794	0.242404	0.242404
26	1.70203	0.17464	0.225923	0.225923
27	1.89522	0.174903	0.181123	0.181123
28	1.60943	0.185764	0.235973	0.235973
29	1.71845	0.197015	0.211579	0.211579
30	1.52962	0.220317	0.270329	0.270329
31	1.1105	0.236937	0.304139	0.304139
32	1.31484	0.277272	0.265899	0.265899
33	1.191	0.213497	0.280288	0.280288
34	0.87499	0.187384	0.264599	0.264599
35	-0.317356	0.250825	0.2996	0.2996
36	0.0394076	0.13276	0.298554	0.298554
37	-0.0947985	0.350542	0.305463	0.305463
38	0.570021	0.13141	0.330445	0.330445
39	0.00406023	0.135524	0.211931	0.211931
40	-0.0719913	0.106199	0.340804	0.340804
41	-0.21204	0.192573	0.25866	0.25866
42	0.57024	0.140657	0.277478	0.277478
43	0.440738	0.244013	0.250565	0.250565
44	0.197233	0.143211	0.262891	0.262891
45	-0.303142	0.130366	0.220709	0.220709
46	-0.209879	0.226875	0.236015	0.236015
47	-0.452064	0.163034	0.228641	0.228641
48	-0.285198	0.172549	0.280654	0.280654
49	-0.268238	0.211377	0.231477	0.231477
50	0.152081	0.234035	0.244374	0.244374
51	-0.317693	0.154356	0.22072	0.22072
52	0.921782	0.154134	0.13314	0.13314
53	0.503355	0.155664	0.277239	0.277239
54	0.85905	0.201997	0.23528	0.23528
55	0.169124	0.239929	0.153447	0.153447
56	0.815703	0.239949	0.22494	0.22494
57	0.653212	0.174497	0.157407	0.157407
58	-0.253977	0.287804	0.196791	0.196791
59	-0.0731483	0.173548	0.149036	0.149036
60	0.0203013	0.13083	0.220932	0.220932
61	-0.129123	0.15485	0.177567	0.177567
62	-0.151403	0.152808	0.20121	0.20121
63	-0.0506283	0.147477	0.174447	0.174447
64	1.07576	0.165533	0.262134	0.262134
65	1.29645	0.224685	0.191411	0.191411
66	0.436485	0.159063	0.172285	0.172285
67	0.256825	0.237879	0.301948	0.301948
68	0.0281154	0.205924	0.22761	0.22761
69	0.436107	0.177036	0.133395	0.133395
70	0.969154	0.328894	0.196954	0.196954
71	1.36958	0.173349	0.213853	0.213853
72	1.40233	0.220103	0.191465	0.191465
73	0.820258	0.22157	0.274222	0.274222
74	0.578302	0.265383	0.223789	0.223789
75	0.716318	0.350628	0.25221	0.25221
76	0.658934	0.316288	0.221637	0.221637
77	1.00717	0.391372	0.236654	0.236654
78	1.11297	0.200899	0.256838	0.256838
79	1.31784	0.271822	0.186948	0.186948
80	1.77299	0.282939	0.196093	0.196093
81	1.60438	0.223587	0.228786	0.228786
82	1.44721	0.259747	0.143374	0.143374
83	1.80136	0.314449	0.16895	0.16895
84	1.7339	0.181262	0.153625	0.153625
85	1.70626	0.203848	0.232654	0.232654
86	1.67035	0.217747	0.324721	0.324721
87	1.61284	0.340631	0.235227	0.235227
88	1.62849	0.291125	0.175371	0.175371
89	1.63347	0.224982	0.209247	0.209247
90	0.759806	0.373583	0.301274	0.301274
91	0.967818	0.147723	0.32194	0.32194
92	1.7261	0.205625	0.24979	0.24979
93	1.63147	0.183545	0.192711	0.192711
94	1.77788	0.302829	0.22047	0.22047
95	1.75369	0.268427	0.184196	0.184196
96	1.70966	0.286398	0.179994	0.179994
97	1.60341	0.242573	0.205792	0.205792
98	0.589625	0.117511	0.34095	0.34095
99	-0.0224426	0.178443	0.184042	0.184042
100	0.660437	0.255283	0.351518	0.351518
101	1.49105	0.149296	0.187776	0.187776
102	1.65475	0.140952	0.212449	0.212449
103	1.86547	0.303253	0.175712	0.175712
104	1.61103	0.137987	0.153696	0.153696
105	1.14889	0.195807	0.212222	0.212222
106	-0.0909767	0.135801	0.345228	0.345228
107	-0.493531	0.119261	0.196023	0.196023
108	-0.444922	0.259081	0.213755	0.213755
109	0.499767	0.168859	0.231305	0.231305
110	1.11528	0.19799	0.287844	0.287844
111	0.806027	0.149429	0.127799	0.127799
112	-0.582057	0.118361	0.16701	0.16701
113	-0.209262	0.160348	0.231924	0.231924
114	0.247704	0.15326	0.336231	0.336231
115	-0.235471	0.213258	0.210867	0.210867
116	-0.488687	0.188309	0.218974	0.218974
117	-0.458227	0.155027	0.277778	0.277778
118	-0.444011	0.145654	0.18055	0.18055
119	-0.398121	0.24104	0.168039	0.168039
120	-0.489073	0.27711	0.223938	0.223938
121	-0.545093	0.251804	0.162278	0.162278
122	0.371483	0.261757	0.177766	0.177766
123	0.786932	0.196547	0.190575	0.190575
124	0.943189	0.157708	0.176406	0.176406
125	1.20999	0.228802	0.140381	0.140381
126	0.662748	0.121395	0.188928	0.188928
127	0.0879274	0.181739	0.206329	0.206329
128	0.966536	0.30793	0.158267	0.158267
129	1.08292	0.164771	0.121342	0.121342
130	1.21228	0.148579	0.197345	0.197345
131	1.70631	0.124653	0.188915	0.188915
132	-0.281208	0.314859	0.259705	0.259705
133	-0.427116	0.336395	0.275599	0.275599
134	-0.498123	0.201709	0.271286	0.271286
135	-0.415851	0.129683	0.230513	0.230513
136	-0.406865	0.192564	0.262872	0.262872
137	-0.391209	0.146864	0.333443	0.333443
138	-0.310376	0.337284	0.361054	0.361054
139	-0.38599	0.20569	0.338011	0.338011
140	-0.453574	0.22206	0.247595	0.247595
141	-0.414433	0.171492	0.17988	0.17988
142	-0.366986	0.249171	0.198015	0.198015
143	-0.447181	0.184934	0.319281	0.319281
144	-0.291052	0.35165	0.373936	0.373936
145	-0.39654	0.33189	0.350676	0.350676
146	-0.764274	0.232787	0.298445	0.298445
147	-0.560318	0.204521	0.280829	0.280829
148	-0.435381	0.184603	0.255468	0.255468
149	-0.34647	0.141796	0.188568	0.188568
150	-0.73069	0.337819	0.300793	0.300793
151	-0.613931	0.243953	0.147076	0.147076
152	-0.560673	0.354143	0.335286	0.335286
153	-0.279761	0.362422	0.345747	0.345747
154	-0.0525474	0.378801	0.391526	0.391526
155	-0.193433	0.348536	0.334417	0.334417
156	-0.200043	0.301963	0.349063	0.349063
157	-0.291334	0.412693	0.340937	0.340937
158	-0.432079	0.313357	0.314819	0.314819
159	-0.597658	0.234534	0.15024	0.15024
160	-0.333945	0.213592	0.322393	0.322393
161	-0.275685	0.287086	0.359012	0.359012
162	-0.381169	0.286496	0.311237	0.311237
163	-0.229736	0.232079	0.315399	0.315399
164	-0.307948	0.270266	0.331058	0.331058
165	-0.36334	0.396502	0.291211	0.291211
166	-0.242764	0.208035	0.362296	0.362296
167	-0.141704	0.180474	0.28988	0.28988
168	-0.254038	0.186569	0.215	0.215
169	0.0163181	0.240949	0.290422	0.290422
170	-0.174391	0.15061	0.277575	0.277575
171	-0.360545	0.194469	0.37972	0.37972
172	-0.358213	0.217142	0.333362	0.333362
173	-0.0886776	0.229516	0.306709	0.306709
174	-0.165612	0.178714	0.40374	0.40374
175	-0.116326	0.191963	0.366414	0.366414
176	-0.474712	0.197989	0.199297	0.199297
177	-0.234113	0.159865	0.34533	0.34533
178	-0.277811	0.271757	0.372713	0.372713
179	-0.434209	0.0598139	0.228698	0.228698
180	1.47815	0.203758	0.285845	0.285845
181	1.58029	0.185521	0.26981	0.26981
182	1.12665	0.174842	0.295309	0.295309
183	1.6219	0.180864	0.208908	0.208908
184	0.0455786	0.210536	0.266157	0.266157
185	0.819249	0.118694	0.362956	0.362956
186	0.209053	0.197391	0.287177	0.287177
187	-0.332724	0.252308	0.229681	0.229681
188	-0.404522	0.179455	0.285206	0.285206
189	-0.506656	0.127081	0.201946	0.201946
190	-0.512799	0.156909	0.224316	0.224316
191	-0.352776	0.340002	0.29776	0.29776
192	-0.423774	0.213108	0.223941	0.223941
193	-0.375342	0.250003	0.239139	0.239139
194	0.362661	0.237817	0.286907	0.286907
195	1.24872	0.249626	0.250421	0.250421
196	1.17743	0.214798	0.196226	0.196226
197	-0.263344	0.189566	0.20638	0.20638
198	-0.519057	0.225184	0.204607	0.204607
199	1.51585	0.248108	0.253619	0.253619
200	1.81384	0.240512	0.31904	0.31904
201	1.77475	0.311437	0.206287	0.206287
202	1.99055	0.29137	0.207492	0.207492
203	1.26483	0.285046	0.217594	0.217594
204	0.21311	0.306979	0.245033	0.245033
205	-0.309748	0.244696	0.319878	0.319878
206	-0.289565	0.317049	0.191693	0.191693
207	-0.359426	0.194472	0.39731	0.39731
208	-0.299558	0.274584	0.32667	0.32667
209	-0.350208	0.367592	0.335783	0.335783
210	-0.152402	0.269737	0.302072	0.302072
211	-0.364485	0.369891	0.204012	0.204012
212	-0.288936	0.364168	0.361942	0.361942
213	-0.227311	0.289101	0.389344	0.389344
214	-0.395897	0.296584	0.358385	0.358385
215	-0.34672	0.315422	0.33846	0.33846
216	-0.257053	0.336537	0.392457	0.392457
217	-0.266639	0.30789	0.366377	0.366377
218	-0.318419	0.330931	0.314969	0.314969
219	-0.346297	0.316546	0.425761	0.425761
220	-0.18926	0.316292	0.326773	0.326773
221	-0.259184	0.302532	0.386567	0.386567
222	-0.173856	0.227773	0.426687	0.426687
223	-0.251791	0.322248	0.268206	0.268206
224	-0.252271	0.275206	0.386098	0.386098
225	-0.253288	0.247935	0.37927	0.37927
226	-0.149145	0.269274	0.339491	0.339491
227	-0.285609	0.297848	0.346115	0.346115
228	-0.379634	0.299419	0.359327	0.359327
229	-0.394111	0.207362	0.328912	0.328912
230	-0.303283	0.275994	0.287748	0.287748
231	-0.221507	0.289156	0.188143	0.188143
232	0.00514717	0.21549	0.291358	0.291358
233	-0.295794	0.29266	0.241718	0.241718
234	-0.153074	0.3006	0.202397	0.202397
235	-0.579161	0.285441	0.198776	0.198776
236	-0.526459	0.266489	0.158987	0.158987
237	-0.392895	0.312193	0.371955	0.371955
238	-0.445508	0.350553	0.338162	0.338162
239	-0.512085	0.246173	0.21076	0.21076
240	-0.275686	0.146536	0.285331	0.285331
241	0.10721	0.193387	0.199955	0.199955
242	-0.46499	0.188015	0.253616	0.253616
243	-0.520095	0.166657	0.199598	0.199598
244	-0.553443	0.334349	0.191912	0.191912
245	-0.575725	0.247093	0.174944	0.174944
246	-0.461191	0.214493	0.297319	0.297319
247	-0.465746	0.282342	0.241701	0.241701
248	-0.511353	0.308466	0.238552	0.238552
249	-0.450494	0.308404	0.163204	0.163204
250	-0.474053	0.302978	0.17651	0.17651
251	-0.515542	0.254052	0.197857	0.197857
252	-0.472089	0.213511	0.213504	0.213504
253	-0.223509	0.120362	0.256191	0.256191
254	-0.307283	0.202562	0.219345	0.219345
255	-0.547829	0.236187	0.312822	0.312822
256	-0.816915	0.238115	0.208751	0.208751
257	-0.56219	0.255684	0.34393	0.34393
258	-0.435814	0.244583	0.32615	0.32615
259	-0.33311	0.165081	0.273102	0.273102
260	-0.260952	0.156279	0.177374	0.177374
261	-0.590439	0.172147	0.155418	0.155418
262	-0.492077	0.162368	0.319119	0.319119
263	-0.470381	0.230098	0.288651	0.288651
264	-0.593049	0.276458	0.228093	0.228093
265	-0.513315	0.194085	0.197308	0.197308
266	-0.724728	0.174872	0.166891	0.166891
267	-0.787539	0.271168	0.214417	0.214417
268	-0.947473	0.229469	0.161571	0.161571
269	-0.916634	0.30965	0.189597	0.189597
270	-1.09619	0.363126	0.217383	0.217383
271	-0.903846	0.276926	0.235484	0.235484
272	-0.890202	0.2663	0.184062	0.184062
273	-0.98313	0.231892	0.204333	0.204333
274	-1.11403	0.319373	0.151212	0.151212
275	-0.981265	0.285454	0.16815	0.16815
276	-0.77172	0.344938	0.158536	0.158536
277	-1.46338	0.30416	0.202344	0.202344
278	-1.38125	0.352095	0.332856	0.332856
279	-1.52918	0.299544	0.291028	0.291028
280	-1.81498	0.287351	0.288915	0.288915
281	-2.01248	0.294188	0.336242	0.336242
282	-2.01155	0.29531	0.2609	0.2609
283	-1.5518	0.367777	0.175802	0.175802
284	-0.485837	0.172929	0.226157	0.226157
285	-0.43174	0.239347	0.265442	0.265442
286	0.564492	0.233301	0.125526	0.125526
287	1.31393	0.226776	0.180946	0.180946
288	0.462189	0.255573	0.170191	0.170191
289	0.894342	0.112489	0.197486	0.197486
290	1.03648	0.204228	0.178729	0.178729
291	1.78465	0.150351	0.151869	0.151869
292	1.69892	0.141124	0.158812	0.158812
293	1.51587	0.237432	0.198952	0.198952
294	0.441958	0.247032	0.168463	0.168463
295	-0.160272	0.303438	0.210335	0.210335
296	1.10699	0.250536	0.225201	0.225201
297	1.79961	0.254136	0.189566	0.189566
298	2.00108	0.0983171	0.191481	0.191481
299	1.62559	0.121917	0.221015	0.221015
300	1.83197	0.191983	0.182547	0.182547
301	0.390756	0.288809	0.166078	0.166078
302	0.873246	0.283877	0.335637	0.335637
303	0.408619	0.394471	0.211431	0.211431
304	0.141269	0.161815	0.193355	0.193355
305	-0.573725	0.286039	0.206237	0.206237
306	0.37564	0.249653	0.216059	0.216059
307	-0.0921686	0.286944	0.234862	0.234862
308	-0.496574	0.345253	0.256658	0.256658
309	-1.29797	0.30612	0.218109	0.218109
310	-1.35649	0.194451	0.281587	0.281587
311	-1.03821	0.21375	0.340851	0.340851
312	-0.849758	0.0989513	0.367722	0.367722
313	0.310772	0.234314	0.299166	0.299166
314	1.79208	0.310191	0.235165	0.235165
315	0.668245	0.226317	0.162306	0.162306
316	-0.428302	0.283127	0.262456	0.262456
317	1.96656	0.296342	0.180825	0.180825
318	2.07879	0.158227	0.200159	0.200159
319	1.95871	0.223981	0.1846	0.1846
320	1.72788	0.147806	0.166063	0.166063
321	-0.501187	0.297479	0.316624	0.316624
322	-0.231066	0.163492	0.413366	0.413366
323	-0.772501	0.153407	0.188478	0.188478
324	-0.749383	0.269021	0.159774	0.159774
325	-0.441554	0.259483	0.216802	0.216802
326	0.625945	0.275505	0.267712	0.267712
327	-0.619695	0.250455	0.272159	0.272159
328	-0.545299	0.216912	0.258867	0.258867
329	-0.612665	0.158216	0.218811	0.218811
330	-0.696675	0.262152	0.223545	0.223545
331	-0.405498	0.314019	0.189711	0.189711
332	-0.158557	0.219293	0.158668	0.158668
333	-0.181908	0.327869	0.276497	0.276497
334	1.13216	0.276668	0.228871	0.228871
335	-0.870607	0.321937	0.400711	0.400711
336	-1.03301	0.30881	0.314774	0.314774
337	-0.54855	0.31668	0.4426	0.4426
338	-2.11463	0.301965	0.313894	0.313894
339	-2.14901	0.342386	0.469767	0.469767
340	-2.07033	0.415371	0.29512	0.29512
341	-1.34784	0.288453	0.326397	0.326397
342	-1.9237	0.317869	0.437986	0.437986
343	-1.79429	0.351735	0.245037	0.245037
344	-2.14851	0.329914	0.421758	0.421758
345	-2.13766	0.336792	0.343825	0.343825
346	-2.18938	0.226882	0.400489	0.400489
347	-2.16083	0.304322	0.322442	0.322442
348	-2.11457	0.305646	0.3385	0.3385
349	-2.17787	0.282936	0.323729	0.323729
350	-1.9339	0.284905	0.317281	0.317281
351	-2.02274	0.200876	0.404589	0.404589
352	-2.04839	0.183173	0.399485	0.399485
353	-2.00588	0.154591	0.400277	0.400277
354	-2.13032	0.213351	0.252553	0.252553
355	-2.11092	0.274907	0.182375	0.182375
356	-2.11729	0.19541	0.346772	0.346772
357	-2.07862	0.320439	0.279161	0.279161
358	-1.89602	0.303976	0.332306	0.332306
359	-1.73603	0.311062	0.14079	0.14079
360	-1.95674	0.335278	0.258646	0.258646
361	-1.98021	0.197068	0.262555	0.262555
362	-1.91219	0.175818	0.337304	0.337304
363	-1.91923	0.208704	0.409591	0.409591
364	-2.03436	0.30439	0.270234	0.270234
365	-1.94685	0.349852	0.274959	0.274959
366	-1.83277	0.291584	0.226211	0.226211
367	-1.38799	0.331395	0.235192	0.235192
368	-0.93348	0.294404	0.214398	0.214398
369	-0.801933	0.318719	0.23204	0.23204
370	-1.23245	0.390866	0.252464	0.252464
371	-1.55292	0.355986	0.258911	0.258911
372	-2.16206	0.363216	0.419527	0.419527
373	-2.19866	0.277922	0.349653	0.349653
374	-2.15422	0.332508	0.406554	0.406554
375	-2.02537	0.373626	0.310769	0.310769
376	-2.12099	0.309307	0.357218	0.357218
377	-2.14792	0.320719	0.432587	0.432587
378	-0.920462	0.296763	0.467176	0.467176
379	-2.04654	0.308274	0.354909	0.354909
380	-1.95785	0.363238	0.391324	0.391324
381	-1.7617	0.31674	0.423768	0.423768
382	-1.71023	0.396298	0.482147	0.482147
383	-0.961367	0.374986	0.464805	0.464805
384	-0.425314	0.317549	0.289049	0.289049
385	-1.41808	0.316311	0.270368	0.270368
386	-0.362969	0.338551	0.334738	0.334738
387	-0.953457	0.445964	0.398147	0.398147
388	-1.1643	0.329876	0.334969	0.334969
389	-1.97522	0.357632	0.281372	0.281372
390	-1.84136	0.302105	0.222944	0.222944
391	-1.84227	0.394019	0.274413	0.274413
392	-1.3575	0.301285	0.171066	0.171066
393	-1.29026	0.338439	0.183388	0.183388
394	-0.753737	0.359809	0.234106	0.234106
395	-1.5712	0.385742	0.27239	0.27239
396	-0.894702	0.278423	0.341184	0.341184
397	-0.494194	0.288591	0.15918	0.15918
398	-0.899794	0.403133	0.264903	0.264903
399	-0.452441	0.362355	0.205817	0.205817
400	-0.322158	0.383652	0.346387	0.346387
401	0.145998	0.396781	0.328712	0.328712
402	0.299526	0.371914	0.186335	0.186335
403	0.525086	0.411894	0.217803	0.217803
404	0.470164	0.36562	0.202027	0.202027
405	0.349707	0.329299	0.290787	0.290787
406	-0.715329	0.37786	0.383465	0.383465
407	0.353114	0.394284	0.248329	0.248329
408	0.104788	0.373259	0.218992	0.218992
409	0.716577	0.284084	0.183284	0.183284
410	0.590167	0.184575	0.230969	0.230969
411	0.435789	0.369937	0.248511	0.248511
412	0.278668	0.395018	0.249334	0.249334
413	0.84011	0.353511	0.2209	0.2209
414	0.284845	0.375633	0.250036	0.250036
415	0.179991	0.175985	0.294378	0.294378
416	0.826667	0.310981	0.242484	0.242484
417	0.407993	0.373729	0.212277	0.212277
418	0.701949	0.272056	0.270768	0.270768
419	1.07625	0.246426	0.144042	0.144042
420	1.07888	0.217391	0.218863	0.218863
421	0.460593	0.170279	0.352054	0.352054
422	1.03799	0.248142	0.187719	0.187719
423	1.6137	0.17869	0.196346	0.196346
424	1.14662	0.182595	0.244979	0.244979
425	0.426452	0.250123	0.312281	0.312281
426	0.752346	0.234723	0.194442	0.194442
427	-0.0201727	0.266132	0.206444	0.206444
428	0.862344	0.270681	0.271028	0.271028
429	0.329939	0.32578	0.185242	0.185242
430	-0.801316	0.385946	0.18276	0.18276
431	-0.56739	0.304267	0.174719	0.174719
432	-0.744112	0.385906	0.239175	0.239175
433	0.0467885	0.366984	0.19706	0.19706
434	-0.255514	0.334342	0.215467	0.215467
435	0.10321	0.327539	0.288441	0.288441
436	1.11486	0.247881	0.150767	0.150767
437	0.863714	0.28566	0.177698	0.177698
438	1.09375	0.336658	0.122853	0.122853
439	0.220202	0.342473	0.193638	0.193638
440	0.0381029	0.31325	0.296225	0.296225
441	1.00106	0.293063	0.149751	0.149751
442	1.51752	0.291069	0.166293	0.166293
443	1.20264	0.160587	0.181393	0.181393
444	1.08166	0.159633	0.196153	0.196153
445	1.8591	0.320113	0.177247	0.177247
446	1.68742	0.20186	0.173125	0.173125
447	0.814531	0.36682	0.177421	0.177421
448	1.38188	0.0837435	0.174977	0.174977
449	1.71051	0.313685	0.173655	0.173655
450	1.33484	0.17494	0.146608	0.146608
451	1.11792	0.368156	0.213449	0.213449
452	0.0381874	0.290941	0.229639	0.229639
453	-0.267365	0.314886	0.327341	0.327341
454	-0.204135	0.174704	0.305542	0.305542
455	-0.211962	0.358681	0.218908	0.218908
456	-0.349717	0.378822	0.299593	0.299593
457	-0.393634	0.257425	0.153363	0.153363
458	-0.490414	0.309118	0.225004	0.225004
459	-0.481838	0.353092	0.201759	0.201759
460	-0.402333	0.304368	0.289715	0.289715
461	-0.400406	0.278376	0.242323	0.242323
462	-0.441518	0.291857	0.226797	0.226797
463	-0.22761	0.295106	0.138623	0.138623
464	-0.415054	0.131313	0.20066	0.20066
465	-0.399454	0.193324	0.199875	0.199875
466	-0.199242	0.245848	0.37565	0.37565
467	-0.0658853	0.286282	0.208697	0.208697
468	0.0605078	0.161526	0.158357	0.158357
469	-0.13764	0.297418	0.369693	0.369693
470	-0.435388	0.318931	0.222271	0.222271
471	-0.422043	0.333128	0.257014	0.257014
472	-0.343944	0.27983	0.265417	0.265417
473	-0.371349	0.265206	0.297892	0.297892
474	-0.496716	0.241191	0.217526	0.217526
475	-0.470021	0.306337	0.303341	0.303341
476	0.146973	0.353058	0.33054	0.33054
477	0.326646	0.226737	0.206063	0.206063
478	-0.399482	0.267447	0.237398	0.237398
479	-0.394357	0.325178	0.266803	0.266803
480	-0.0749023	0.367165	0.29231	0.29231
481	0.356955	0.198306	0.324397	0.324397
482	0.800422	0.192801	0.145466	0.145466
483	-0.355341	0.299542	0.321684	0.321684
484	-0.176617	0.188824	0.257567	0.257567
485	-0.312212	0.280644	0.230146	0.230146
486	-0.284561	0.355328	0.283067	0.283067
487	-0.18309	0.125467	0.269047	0.269047
488	-0.352898	0.304446	0.251152	0.251152
489	-0.347977	0.270448	0.279098	0.279098
490	-0.255866	0.319783	0.27922	0.27922
491	-0.457032	0.243651	0.176986	0.176986
492	-0.503693	0.282838	0.243517	0.243517
493	-0.379909	0.262413	0.365226	0.365226
494	-0.46357	0.173598	0.242112	0.242112
495	-0.467542	0.149698	0.238443	0.238443
496	-0.518521	0.243934	0.220894	0.220894
497	-0.513808	0.259593	0.22851	0.22851
498	-0.503814	0.348831	0.225913	0.225913
499	-0.405732	0.289538	0.253168	0.253168
500	0.720172	0.221383	0.280412	0.280412
501	-0.381168	0.17889	0.266786	0.266786
502	0.666429	0.189611	0.294309	0.294309
503	0.463752	0.224383	0.271478	0.271478
504	0.603333	0.193085	0.269516	0.269516
505	0.650695	0.207617	0.246843	0.246843
506	0.319299	0.248769	0.293573	0.293573
507	0.461717	0.183432	0.355555	0.355555
508	1.12051	0.180074	0.244695	0.244695
509	0.722169	0.171659	0.294977	0.294977
510	-0.0810889	0.141871	0.290542	0.290542
511	0.223797	0.202357	0.307576	0.307576
512	1.16612	0.211112	0.210991	0.210991
513	0.63593	0.226338	0.257032	0.257032
514	-0.0320889	0.317602	0.260131	0.260131
515	0.276985	0.310234	0.232186	0.232186
516	0.597932	0.315341	0.226481	0.226481
517	0.642387	0.235784	0.292978	0.292978
518	0.562818	0.17125	0.219536	0.219536
519	1.02728	0.179673	0.305226	0.305226
520	1.16585	0.163445	0.186681	0.186681
521	0.985573	0.235507	0.292372	0.292372
522	1.04749	0.293039	0.231341	0.231341
523	0.805138	0.214904	0.177558	0.177558
524	1.73202	0.205384	0.304948	0.304948
525	1.92643	0.182091	0.189799	0.189799
526	1.70506	0.253361	0.267685	0.267685
527	1.83922	0.230027	0.233343	0.233343
528	1.75995	0.201481	0.180378	0.180378
529	1.32261	0.124066	0.164041	0.164041
530	1.16152	0.242109	0.174615	0.174615
531	1.61458	0.232929	0.283797	0.283797
532	1.22572	0.212625	0.272353	0.272353
533	0.766163	0.188173	0.273709	0.273709
534	0.403565	0.176048	0.28456	0.28456
535	0.663131	0.147731	0.316067	0.316067
536	-0.0946264	0.25258	0.285056	0.285056
537	0.564561	0.198157	0.314266	0.314266
538	-0.285512	0.131046	0.278051	0.278051
539	-0.0820118	0.265327	0.256885	0.256885
540	0.427264	0.182878	0.160966	0.160966
541	-0.281559	0.267059	0.218174	0.218174
542	0.375634	0.228856	0.304577	0.304577
543	0.56124	0.155736	0.136648	0.136648
544	0.466389	0.225705	0.152865	0.152865
545	0.600365	0.253243	0.226726	0.226726
546	0.36288	0.232612	0.143102	0.143102
547	0.835837	0.15749	0.123395	0.123395
548	-0.166124	0.224046	0.247421	0.247421
549	0.102874	0.13711	0.347254	0.347254
550	-0.26302	0.135618	0.287715	0.287715
551	0.721005	0.163871	0.229349	0.229349
552	0.4019	0.120487	0.236392	0.236392
553	1.24627	0.129816	0.206075	0.206075
554	0.778669	0.244629	0.285297	0.285297
555	-0.0248657	0.146908	0.198041	0.198041
556	-0.280451	0.209208	0.19812	0.19812
557	-0.197589	0.118247	0.174505	0.174505
558	0.08211	0.170407	0.193863	0.193863
559	0.123795	0.219067	0.24777	0.24777
560	-0.0610222	0.274948	0.199172	0.199172
561	-0.102275	0.273179	0.188744	0.188744
562	-0.126474	0.224945	0.20494	0.20494
563	1.50231	0.289267	0.289392	0.289392
564	1.56133	0.254718	0.257432	0.257432
565	1.39801	0.167196	0.235554	0.235554
566	0.945531	0.27718	0.224593	0.224593
567	0.337668	0.224372	0.190494	0.190494
568	0.737449	0.257684	0.196352	0.196352
569	0.404908	0.173553	0.234044	0.234044
570	1.18256	0.125115	0.218594	0.218594
571	1.18093	0.224957	0.218898	0.218898
572	1.5614	0.195698	0.222106	0.222106
573	0.834846	0.292761	0.268217	0.268217
574	0.959217	0.140202	0.243913	0.243913
575	0.449339	0.298758	0.276448	0.276448
576	0.957669	0.260627	0.212866	0.212866
577	1.65417	0.319048	0.216302	0.216302
578	1.65646	0.26081	0.24079	0.24079
579	1.58406	0.195371	0.221029	0.221029
580	1.76607	0.251125	0.213244	0.213244
581	1.72103	0.299898	0.235657	0.235657
582	1.70334	0.344296	0.214802	0.214802
583	1.323	0.194153	0.23808	0.23808
584	1.48172	0.324011	0.255777	0.255777
585	1.63273	0.236832	0.192296	0.192296
586	1.7303	0.194843	0.17895	0.17895
587	1.75563	0.289731	0.206682	0.206682
588	1.75911	0.270413	0.177773	0.177773
589	1.53943	0.200988	0.239642	0.239642
590	0.885233	0.309754	0.334717	0.334717
591	0.997117	0.159985	0.24977	0.24977
592	1.64494	0.233415	0.170093	0.170093
593	1.69275	0.235438	0.17954	0.17954
594	1.81377	0.171362	0.168136	0.168136
595	1.808	0.248676	0.233513	0.233513
596	1.84368	0.161541	0.217834	0.217834
597	1.73633	0.126243	0.198459	0.198459
598	1.50713	0.164884	0.173241	0.173241
599	0.736453	0.218595	0.18167	0.18167
600	0.23968	0.224893	0.196976	0.196976
601	-0.415071	0.125747	0.252505	0.252505
602	-0.358823	0.243711	0.167489	0.167489
603	0.742842	0.265979	0.193647	0.193647
604	1.56355	0.143874	0.197701	0.197701
605	1.7506	0.215158	0.182949	0.182949
606	1.72803	0.165757	0.187906	0.187906
607	1.04971	0.184015	0.227011	0.227011
608	1.02142	0.264883	0.188792	0.188792
609	1.54114	0.120717	0.225132	0.225132
610	1.31696	0.30079	0.187366	0.187366
611	-0.0789957	0.289449	0.283426	0.283426
612	-0.427454	0.242618	0.30919	0.30919
613	-0.139825	0.210689	0.173565	0.173565
614	0.916541	0.183862	0.200199	0.200199
615	0.0157572	0.172714	0.242006	0.242006
616	-0.410638	0.1181	0.154744	0.154744
617	-0.510246	0.217659	0.182316	0.182316
618	-0.495908	0.262458	0.182918	0.182918
619	-0.279765	0.227794	0.201056	0.201056
620	-0.34229	0.143313	0.157881	0.157881
621	-0.428255	0.36065	0.180118	0.180118
622	1.56237	0.209029	0.184697	0.184697
623	1.38718	0.141721	0.207019	0.207019
624	1.14034	0.134798	0.239933	0.239933
625	0.5115	0.152941	0.182304	0.182304
626	0.797792	0.211022	0.148207	0.148207
627	1.35222	0.150712	0.257974	0.257974
628	1.57708	0.149532	0.147024	0.147024
629	1.64362	0.216134	0.205613	0.205613
630	0.696092	0.142388	0.184239	0.184239
631	1.00426	0.145188	0.194381	0.194381
632	1.46057	0.185041	0.155867	0.155867
633	0.0080634	0.175338	0.194876	0.194876
634	-0.485294	0.197183	0.180823	0.180823
635	-0.0991998	0.200278	0.235891	0.235891
636	-0.135886	0.221094	0.194267	0.194267
637	-0.292371	0.241007	0.205054	0.205054
638	-0.23056	0.178139	0.302341	0.302341
639	-0.126347	0.220234	0.315357	0.315357
640	-0.339177	0.218523	0.353653	0.353653
641	-0.184507	0.456993	0.254299	0.254299
642	-0.279346	0.416805	0.239518	0.239518
643	-0.38644	0.249784	0.2603	0.2603
644	-0.50984	0.398482	0.155005	0.155005
645	-0.318802	0.338154	0.252722	0.252722
646	-0.19437	0.419114	0.36201	0.36201
647	-0.0646416	0.327921	0.352009	0.352009
648	-0.110442	0.389113	0.376148	0.376148
649	-0.380665	0.294246	0.338125	0.338125
650	-0.532457	0.191814	0.300657	0.300657
651	-0.307125	0.138017	0.165688	0.165688
652	-0.51934	0.261739	0.32232	0.32232
653	-0.476195	0.243431	0.288817	0.288817
654	-0.446474	0.218923	0.309117	0.309117
655	-0.532961	0.196021	0.322354	0.322354
656	-0.32255	0.226361	0.271459	0.271459
657	0.310789	0.234339	0.212008	0.212008
658	-0.360967	0.185906	0.286176	0.286176
659	-0.237396	0.282982	0.412199	0.412199
660	-0.360996	0.23249	0.198291	0.198291
661	0.0337292	0.173185	0.162918	0.162918
662	0.11742	0.142543	0.196034	0.196034
663	-0.284166	0.152997	0.208543	0.208543
664	-0.368621	0.222217	0.329683	0.329683
665	-0.390982	0.175797	0.289313	0.289313
666	-0.377715	0.158469	0.234304	0.234304
667	-0.454547	0.138929	0.242102	0.242102
668	-0.413769	0.224927	0.312389	0.312389
669	-0.348943	0.247802	0.22015	0.22015
670	-0.162583	0.242509	0.359807	0.359807
671	-0.0474596	0.252031	0.323759	0.323759
672	-0.249308	0.210593	0.161672	0.161672
673	-0.201715	0.199446	0.242568	0.242568
674	-0.274486	0.187727	0.329694	0.329694
675	-0.10608	0.222097	0.358917	0.358917
676	-0.131813	0.219731	0.29279	0.29279
677	-0.274004	0.256442	0.316175	0.316175
678	-0.301903	0.239585	0.402926	0.402926
679	-0.216378	0.250458	0.20166	0.20166
680	-0.332244	0.233388	0.301353	0.301353
681	1.4171	0.261755	0.208756	0.208756
682	1.71219	0.10139	0.237183	0.237183
683	1.89962	0.222595	0.249772	0.249772
684	1.34627	0.0874083	0.358209	0.358209
685	1.57554	0.159431	0.22411	0.22411
686	0.610423	0.157687	0.372243	0.372243
687	-0.142913	0.227274	0.342472	0.342472
688	-0.0198316	0.114701	0.289167	0.289167
689	-0.380641	0.0898066	0.27393	0.27393
690	-0.485474	0.214396	0.211682	0.211682
691	-0.484856	0.317742	0.272615	0.272615
692	-0.445464	0.176633	0.340295	0.340295
693	0.156234	0.155767	0.277804	0.277804
694	0.997703	0.251358	0.261168	0.261168
695	-0.0995616	0.202509	0.190655	0.190655
696	-0.476378	0.250467	0.264025	0.264025
697	-0.436879	0.262749	0.208673	0.208673
698	0.33262	0.153506	0.230651	0.230651
699	1.44636	0.163562	0.235166	0.235166
700	1.41666	0.127013	0.192558	0.192558
701	1.89346	0.190105	0.275675	0.275675
702	1.33603	0.117939	0.243385	0.243385
703	2.03585	0.169684	0.233143	0.233143
704	1.94289	0.227997	0.252913	0.252913
705	1.60697	0.260261	0.320946	0.320946
706	0.186342	0.252126	0.249462	0.249462
707	-0.26279	0.175784	0.268712	0.268712
708	-0.33965	0.153339	0.34604	0.34604
709	-0.306179	0.283695	0.212013	0.212013
710	-0.156198	0.204407	0.281783	0.281783
711	-0.216968	0.359234	0.312682	0.312682
712	-0.31782	0.432736	0.357227	0.357227
713	-0.373001	0.178724	0.284766	0.284766
714	-0.264316	0.302609	0.382757	0.382757
715	-0.154216	0.354377	0.382334	0.382334
716	-0.0614198	0.428513	0.310125	0.310125
717	-0.197788	0.330634	0.352413	0.352413
718	-0.199516	0.401807	0.365186	0.365186
719	-0.217	0.403327	0.300567	0.300567
720	-0.285562	0.414005	0.367085	0.367085
721	-0.25048	0.311863	0.3566	0.3566
722	-0.314566	0.27018	0.370452	0.370452
723	-0.219144	0.378171	0.352401	0.352401
724	-0.265816	0.211612	0.333335	0.333335
725	-0.322306	0.269577	0.285632	0.285632
726	-0.249726	0.235297	0.352618	0.352618
727	-0.205381	0.407704	0.410333	0.410333
728	-0.278741	0.298109	0.373422	0.373422
729	-0.258403	0.2772	0.379789	0.379789
730	-0.199748	0.270849	0.485512	0.485512
731	-0.183876	0.293893	0.347058	0.347058
732	-0.282134	0.371609	0.420544	0.420544
733	-0.385361	0.203282	0.416472	0.416472
734	-0.297494	0.229572	0.334111	0.334111
735	-0.322845	0.15805	0.172447	0.172447
736	-0.317779	0.253191	0.335667	0.335667
737	-0.233316	0.309428	0.285828	0.285828
738	-0.332172	0.195574	0.263123	0.263123
739	-0.371106	0.203482	0.360602	0.360602
740	-0.512378	0.225207	0.260772	0.260772
741	-0.530075	0.100483	0.209757	0.209757
742	-0.510808	0.165522	0.210396	0.210396
743	-0.390911	0.237595	0.233633	0.233633
744	-0.359511	0.11671	0.299398	0.299398
745	-0.248659	0.168452	0.173954	0.173954
746	-0.482537	0.104363	0.211014	0.211014
747	-0.524944	0.286003	0.216434	0.216434
748	-0.469979	0.389428	0.206199	0.206199
749	-0.466218	0.442632	0.217866	0.217866
750	-0.442549	0.332522	0.27141	0.27141
751	-0.517971	0.293744	0.295905	0.295905
752	-0.287494	0.228063	0.208029	0.208029
753	-0.456002	0.260212	0.211536	0.211536
754	-0.175007	0.125158	0.269466	0.269466
755	-0.00199503	0.145703	0.136052	0.136052
756	0.941297	0.214483	0.159251	0.159251
757	0.721175	0.137576	0.19431	0.19431
758	0.213752	0.147704	0.25004	0.25004
759	-0.395934	0.16088	0.308786	0.308786
760	-0.472123	0.248189	0.341722	0.341722
761	-0.437906	0.484864	0.343232	0.343232
762	-0.525482	0.135576	0.315599	0.315599
763	-0.593144	0.246689	0.209314	0.209314
764	-0.768823	0.231367	0.250923	0.250923
765	-0.539058	0.210165	0.232606	0.232606
766	-0.528283	0.168244	0.230785	0.230785
767	-0.514819	0.188545	0.18812	0.18812
768	-0.453746	0.171116	0.188245	0.188245
769	-0.617367	0.194657	0.208568	0.208568
770	-0.59862	0.140977	0.165842	0.165842
771	-0.856257	0.306131	0.187992	0.187992
772	-0.708531	0.240422	0.227971	0.227971
773	-0.612323	0.166709	0.219421	0.219421
774	-0.825808	0.271825	0.311979	0.311979
775	-0.704933	0.27214	0.179508	0.179508
776	-0.766002	0.270527	0.31018	0.31018
777	-0.943258	0.251218	0.184076	0.184076
778	-0.900133	0.333216	0.200555	0.200555
779	-0.772339	0.2308	0.181458	0.181458
780	-0.85259	0.268713	0.221187	0.221187
781	-0.867133	0.233723	0.215069	0.215069
782	-1.21004	0.280666	0.277878	0.277878
783	-1.31896	0.257383	0.21764	0.21764
784	-1.52427	0.26027	0.222924	0.222924
785	-1.91436	0.27375	0.327036	0.327036
786	-2.03568	0.249932	0.307302	0.307302
787	-1.55299	0.278146	0.266324	0.266324
788	-0.794091	0.204011	0.308331	0.308331
789	-0.43126	0.139697	0.315576	0.315576
790	0.655551	0.256814	0.185227	0.185227
791	1.06548	0.16049	0.180498	0.180498
792	1.97305	0.257045	0.179533	0.179533
793	1.67416	0.277071	0.183452	0.183452
794	0.150147	0.165496	0.215166	0.215166
795	1.79561	0.228767	0.180269	0.180269
796	1.81838	0.167519	0.1963	0.1963
797	1.993	0.288011	0.186611	0.186611
798	1.88028	0.17798	0.192305	0.192305
799	1.87028	0.276075	0.183373	0.183373
800	0.912352	0.136046	0.277489	0.277489
801	1.46834	0.127704	0.203139	0.203139
802	1.35344	0.29984	0.182288	0.182288
803	1.59965	0.189967	0.156759	0.156759
804	1.24927	0.141556	0.18999	0.18999
805	1.27024	0.189915	0.151199	0.151199
806	0.862448	0.229481	0.18937	0.18937
807	1.42335	0.162014	0.205335	0.205335
808	0.447673	0.210325	0.233581	0.233581
809	-0.126275	0.119433	0.328197	0.328197
810	-0.4426	0.193093	0.24777	0.24777
811	-0.579246	0.192952	0.291053	0.291053
812	-0.270365	0.21212	0.305013	0.305013
813	-0.456921	0.183549	0.270246	0.270246
814	-0.357931	0.130835	0.22223	0.22223
815	-0.543111	0.263726	0.213322	0.213322
816	-0.741784	0.229425	0.253448	0.253448
817	-0.35478	0.291157	0.192561	0.192561
818	0.994574	0.208619	0.228356	0.228356
819	0.210869	0.166709	0.182053	0.182053
820	1.98069	0.118595	0.190518	0.190518
821	1.78171	0.113307	0.164622	0.164622
822	-0.365878	0.115149	0.20947	0.20947
823	-0.581568	0.311083	0.22345	0.22345
824	-0.976057	0.194209	0.353304	0.353304
825	-0.549762	0.238469	0.298603	0.298603
826	0.631876	0.163463	0.248932	0.248932
827	1.94144	0.199868	0.197056	0.197056
828	2.05127	0.153595	0.220289	0.220289
829	1.48857	0.223538	0.24753	0.24753
830	-0.39771	0.222964	0.268662	0.268662
831	-1.08917	0.122014	0.337928	0.337928
832	-1.08568	0.24527	0.376412	0.376412
833	-0.634847	0.170108	0.339174	0.339174
834	-0.167041	0.258124	0.237918	0.237918
835	-1.22044	0.330355	0.412934	0.412934
836	-2.08101	0.311836	0.305478	0.305478
837	-2.13705	0.277344	0.335657	0.335657
838	-2.16975	0.278045	0.339203	0.339203
839	-2.0812	0.258616	0.387729	0.387729
840	-2.15081	0.204141	0.366795	0.366795
841	-2.17084	0.31628	0.366292	0.366292
842	-2.04053	0.240876	0.369099	0.369099
843	-1.91297	0.30208	0.361739	0.361739
844	-1.098	0.218012	0.412903	0.412903
845	-1.15717	0.231102	0.199854	0.199854
846	-2.1409	0.261722	0.346999	0.346999
847	-2.10544	0.219636	0.341056	0.341056
848	-1.9634	0.161031	0.30629	0.30629
849	-1.9793	0.15392	0.259468	0.259468
850	-2.03758	0.0882711	0.254228	0.254228
851	-2.04258	0.155273	0.338333	0.338333
852	-1.87715	0.18027	0.216598	0.216598
853	-2.09254	0.277723	0.263826	0.263826
854	-1.72859	0.258783	0.36827	0.36827
855	-2.12157	0.202763	0.378269	0.378269
856	-1.91648	0.187866	0.219869	0.219869
857	-1.93526	0.262192	0.293469	0.293469
858	-2.03536	0.177849	0.192011	0.192011
859	-1.72891	0.186186	0.204215	0.204215
860	-1.15487	0.135462	0.187707	0.187707
861	0.0690348	0.227875	0.264098	0.264098
862	-0.526853	0.169866	0.199723	0.199723
863	-0.659527	0.334817	0.243895	0.243895
864	-1.18872	0.276827	0.275033	0.275033
865	-1.25779	0.237201	0.271751	0.271751
866	-1.66693	0.213613	0.251993	0.251993
867	-1.92877	0.192707	0.1643	0.1643
868	-2.01082	0.177227	0.196116	0.196116
869	-1.92694	0.147746	0.255915	0.255915
870	-2.11537	0.265967	0.356843	0.356843
871	-2.21145	0.283596	0.438533	0.438533
872	-2.20873	0.313524	0.416441	0.416441
873	-2.0874	0.309184	0.390912	0.390912
874	-2.09432	0.287541	0.381976	0.381976
875	-2.09628	0.322895	0.362354	0.362354
876	-2.00156	0.320313	0.384806	0.384806
877	-1.757	0.325888	0.253805	0.253805
878	-0.416411	0.23848	0.359712	0.359712
879	-0.440987	0.345841	0.450172	0.450172
880	-0.409699	0.251296	0.272724	0.272724
881	-0.88427	0.340987	0.338721	0.338721
882	-0.150967	0.320361	0.171942	0.171942
883	-1.14211	0.419696	0.42658	0.42658
884	-0.671437	0.346817	0.358985	0.358985
885	-0.404269	0.297826	0.279952	0.279952
886	-1.71042	0.382353	0.272273	0.272273
887	-1.90677	0.277682	0.222801	0.222801
888	-1.65335	0.166279	0.226353	0.226353
889	-1.52923	0.306044	0.196683	0.196683
890	-1.17182	0.183904	0.172377	0.172377
891	-0.879779	0.156366	0.237414	0.237414
892	-0.739229	0.383436	0.236181	0.236181
893	-1.40835	0.265853	0.246618	0.246618
894	-0.382747	0.135607	0.117541	0.117541
895	-0.626684	0.401928	0.26121	0.26121
896	-0.493766	0.33952	0.281423	0.281423
897	-0.072361	0.324803	0.279483	0.279483
898	0.235495	0.247955	0.19477	0.19477
899	0.328321	0.352895	0.322408	0.322408
900	0.425798	0.371222	0.265448	0.265448
901	0.454958	0.391056	0.176342	0.176342
902	0.504283	0.329931	0.213059	0.213059
903	0.447584	0.317603	0.276339	0.276339
904	0.705556	0.370345	0.250997	0.250997
905	0.471249	0.275893	0.203241	0.203241
906	0.459013	0.316681	0.28523	0.28523
907	0.765201	0.273768	0.171136	0.171136
908	0.51101	0.315604	0.248011	0.248011
909	-0.147384	0.381337	0.268546	0.268546
910	0.844229	0.305589	0.272258	0.272258
911	0.833257	0.346179	0.173533	0.173533
912	0.067342	0.329046	0.211748	0.211748
913	0.635706	0.23835	0.203473	0.203473
914	0.307296	0.269061	0.242806	0.242806
915	0.500912	0.289139	0.292474	0.292474
916	0.719813	0.267082	0.179015	0.179015
917	0.710868	0.368826	0.251346	0.251346
918	1.16079	0.224181	0.17398	0.17398
919	1.19304	0.241656	0.210214	0.210214
920	0.813321	0.207012	0.144153	0.144153
921	0.760669	0.180251	0.125557	0.125557
922	1.49326	0.120686	0.163088	0.163088
923	1.23049	0.143846	0.160066	0.160066
924	0.275345	0.135396	0.175156	0.175156
925	1.47242	0.204999	0.186623	0.186623
926	0.909788	0.100093	0.180905	0.180905
927	0.00407318	0.251181	0.200235	0.200235
928	0.42885	0.172436	0.182404	0.182404
929	-0.502306	0.186311	0.188489	0.188489
930	-0.51461	0.146212	0.15944	0.15944
931	-0.715088	0.303795	0.237828	0.237828
932	-0.179154	0.31584	0.296222	0.296222
933	0.140362	0.265351	0.340524	0.340524
934	-0.169718	0.196391	0.130935	0.130935
935	0.215667	0.232105	0.166612	0.166612
936	1.07466	0.196099	0.139966	0.139966
937	0.812751	0.223972	0.172307	0.172307
938	1.46149	0.130427	0.137823	0.137823
939	1.4149	0.30981	0.201673	0.201673
940	0.880209	0.235339	0.26674	0.26674
941	1.31757	0.209924	0.155629	0.155629
942	1.81756	0.190274	0.154131	0.154131
943	1.90082	0.142265	0.154544	0.154544
944	1.75632	0.252424	0.141963	0.141963
945	1.55813	0.280109	0.180146	0.180146
946	1.39838	0.249526	0.195493	0.195493
947	1.25468	0.301149	0.147045	0.147045
948	-0.254764	0.141592	0.364212	0.364212
949	-0.262999	0.216865	0.196327	0.196327
950	0.380318	0.207379	0.210842	0.210842
951	-0.0458784	0.16265	0.268695	0.268695
952	0.00815134	0.247811	0.333111	0.333111
953	-0.172401	0.153979	0.215272	0.215272
954	-0.163137	0.151518	0.125148	0.125148
955	-0.394275	0.15226	0.275843	0.275843
956	-0.463987	0.181895	0.244318	0.244318
957	-0.455244	0.189411	0.21273	0.21273
958	-0.323719	0.235086	0.298909	0.298909
959	-0.305482	0.220892	0.284991	0.284991
960	-0.330592	0.233351	0.297084	0.297084
961	-0.404654	0.256189	0.275048	0.275048
962	-0.453886	0.209812	0.214907	0.214907
963	-0.130963	0.336138	0.255114	0.255114
964	-0.0610976	0.25154	0.29973	0.29973
965	-0.0837232	0.242616	0.293276	0.293276
966	-0.413568	0.169126	0.266847	0.266847
967	-0.468794	0.244756	0.252722	0.252722
968	-0.418825	0.294944	0.272406	0.272406
969	-0.353462	0.32693	0.280623	0.280623
970	-0.279879	0.30615	0.301943	0.301943
971	-0.500305	0.229843	0.253198	0.253198
972	-0.334224	0.251748	0.216878	0.216878
973	0.195762	0.369911	0.326909	0.326909
974	0.234756	0.268348	0.260834	0.260834
975	-0.418522	0.259754	0.290512	0.290512
976	-0.256533	0.303927	0.316343	0.316343
977	0.109957	0.226484	0.204533	0.204533
978	0.903302	0.246565	0.228232	0.228232
979	-0.0259159	0.286344	0.187777	0.187777
980	-0.366696	0.148598	0.283007	0.283007
981	-0.275588	0.299743	0.254777	0.254777
982	-0.159977	0.229502	0.278924	0.278924
983	-0.275516	0.180902	0.268312	0.268312
984	-0.161837	0.38269	0.139522	0.139522
985	-0.182179	0.199363	0.274079	0.274079
986	-0.221423	0.235851	0.334669	0.334669
987	-0.415998	0.308228	0.208809	0.208809
988	-0.353001	0.215662	0.21563	0.21563
989	-0.331092	0.298063	0.274233	0.274233
990	-0.442511	0.152675	0.354072	0.354072
991	-0.483463	0.249383	0.238185	0.238185
992	-0.478368	0.190598	0.312749	0.312749
993	-0.4511	0.292323	0.308201	0.308201
994	-0.319552	0.24755	0.311854	0.311854
995	-0.520538	0.248703	0.281242	0.281242
996	-0.479759	0.14265	0.222213	0.222213
997	-0.474981	0.156441	0.276287	0.276287
998	-0.444298	0.154706	0.246917	0.246917
999	-0.394498	0.215685	0.275954	0.275954
1000	0.930214	0.163797	0.355623	0.355623

## Sheet: Fig. S4
regions_id	gradient value	R_top	R_middle	R_bottom
1	0.178961	0.64	0.665151	0.588941
2	0.596556	0.645523	0.631809	0.554871
3	0.43805	0.603809	0.571669	0.604035
4	-0.227625	0.621129	0.580531	0.635117
5	1.02298	0.631914	0.644417	0.566412
6	0.998152	0.614235	0.613117	0.662307
7	0.298217	0.635862	0.671889	0.57956
8	0.60173	0.673	0.617591	0.614771
9	0.469368	0.59585	0.634461	0.577837
10	0.792647	0.616112	0.591188	0.60841
11	0.465004	0.640032	0.673332	0.605734
12	0.4498	0.563401	0.68051	0.642049
13	0.635547	0.59553	0.667831	0.641051
14	0.435343	0.651325	0.65763	0.58666
15	0.742191	0.633663	0.624725	0.621557
16	0.385737	0.502374	0.650402	0.596943
17	0.790758	0.617304	0.626422	0.631286
18	0.630844	0.598867	0.607326	0.668872
19	0.9096	0.548984	0.616679	0.613983
20	0.586145	0.581026	0.611799	0.599431
21	0.767493	0.550262	0.632078	0.580168
22	0.842252	0.601563	0.610037	0.629097
23	0.946781	0.61294	0.656396	0.653425
24	1.81177	0.532968	0.621073	0.610534
25	1.72423	0.571563	0.602302	0.607451
26	1.70203	0.611223	0.594781	0.645577
27	1.89522	0.625577	0.57266	0.617694
28	1.60943	0.572677	0.610274	0.645665
29	1.71845	0.564081	0.623167	0.60529
30	1.52962	0.58581	0.566676	0.601985
31	1.1105	0.601415	0.621055	0.618666
32	1.31484	0.602076	0.630144	0.600221
33	1.191	0.613384	0.572736	0.605954
34	0.87499	0.632569	0.622303	0.591269
35	-0.317356	0.621456	0.615179	0.642463
36	0.0394076	0.57211	0.596489	0.628187
37	-0.0947985	0.556566	0.598343	0.596813
38	0.570021	0.604636	0.638018	0.592303
39	0.00406023	0.66908	0.612226	0.581705
40	-0.0719913	0.622671	0.656893	0.55782
41	-0.21204	0.557692	0.603607	0.588513
42	0.57024	0.594406	0.612505	0.614705
43	0.440738	0.616198	0.603022	0.658623
44	0.197233	0.659195	0.547401	0.621954
45	-0.303142	0.603406	0.582616	0.594654
46	-0.209879	0.564401	0.616423	0.68104
47	-0.452064	0.607901	0.567658	0.597814
48	-0.285198	0.597769	0.544483	0.605937
49	-0.268238	0.642842	0.554227	0.619512
50	0.152081	0.593332	0.622049	0.624448
51	-0.317693	0.651955	0.596131	0.596167
52	0.921782	0.597029	0.623669	0.573976
53	0.503355	0.553665	0.61209	0.630324
54	0.85905	0.538664	0.658945	0.619924
55	0.169124	0.536098	0.635604	0.606923
56	0.815703	0.558073	0.659612	0.602288
57	0.653212	0.566158	0.671441	0.611357
58	-0.253977	0.563184	0.589598	0.613171
59	-0.0731483	0.570727	0.645729	0.580171
60	0.0203013	0.542561	0.604945	0.593782
61	-0.129123	0.562535	0.655386	0.59875
62	-0.151403	0.613596	0.654871	0.625655
63	-0.0506283	0.583555	0.612353	0.592946
64	1.07576	0.578155	0.640264	0.625471
65	1.29645	0.561736	0.625071	0.627064
66	0.436485	0.60017	0.692642	0.601377
67	0.256825	0.505253	0.657311	0.599789
68	0.0281154	0.56757	0.663863	0.616045
69	0.436107	0.571672	0.63667	0.600988
70	0.969154	0.542119	0.612067	0.601088
71	1.36958	0.565723	0.651504	0.61855
72	1.40233	0.571973	0.610624	0.611603
73	0.820258	0.555611	0.657939	0.625171
74	0.578302	0.481483	0.641975	0.630144
75	0.716318	0.569339	0.628202	0.625779
76	0.658934	0.620517	0.638201	0.62668
77	1.00717	0.541456	0.632416	0.640763
78	1.11297	0.563656	0.645775	0.610806
79	1.31784	0.559379	0.614497	0.61273
80	1.77299	0.602763	0.611165	0.617573
81	1.60438	0.622221	0.605008	0.61493
82	1.44721	0.577155	0.589126	0.621388
83	1.80136	0.643089	0.614177	0.607972
84	1.7339	0.57232	0.594313	0.622325
85	1.70626	0.540734	0.605299	0.572932
86	1.67035	0.578433	0.645202	0.608093
87	1.61284	0.521892	0.689239	0.656402
88	1.62849	0.577018	0.653082	0.639073
89	1.63347	0.616602	0.637906	0.583559
90	0.759806	0.584554	0.637691	0.598902
91	0.967818	0.592642	0.63633	0.607138
92	1.7261	0.657512	0.635346	0.634861
93	1.63147	0.6137	0.690195	0.615386
94	1.77788	0.536173	0.622738	0.60719
95	1.75369	0.641229	0.618375	0.613806
96	1.70966	0.611844	0.642041	0.622515
97	1.60341	0.651751	0.675468	0.614184
98	0.589625	0.57808	0.640408	0.595311
99	-0.0224426	0.615242	0.597803	0.589965
100	0.660437	0.583502	0.678877	0.600794
101	1.49105	0.630298	0.618893	0.599348
102	1.65475	0.626527	0.595578	0.633925
103	1.86547	0.555537	0.62244	0.615279
104	1.61103	0.641354	0.599069	0.613569
105	1.14889	0.623268	0.653949	0.604738
106	-0.0909767	0.59899	0.642455	0.593338
107	-0.493531	0.591082	0.592926	0.593452
108	-0.444922	0.637084	0.591769	0.600794
109	0.499767	0.679299	0.611892	0.585048
110	1.11528	0.554571	0.698861	0.546002
111	0.806027	0.634004	0.637216	0.62729
112	-0.582057	0.636702	0.573916	0.60598
113	-0.209262	0.630332	0.614399	0.63343
114	0.247704	0.670442	0.695864	0.596782
115	-0.235471	0.636269	0.661395	0.627922
116	-0.488687	0.64144	0.577293	0.613075
117	-0.458227	0.617711	0.538032	0.563196
118	-0.444011	0.571363	0.559984	0.64294
119	-0.398121	0.645081	0.693251	0.654668
120	-0.489073	0.642249	0.576646	0.582413
121	-0.545093	0.568254	0.604078	0.594254
122	0.371483	0.601668	0.615095	0.571804
123	0.786932	0.614896	0.687951	0.604018
124	0.943189	0.643201	0.660295	0.647142
125	1.20999	0.494224	0.671825	0.59684
126	0.662748	0.626371	0.604237	0.565045
127	0.0879274	0.587321	0.633275	0.605806
128	0.966536	0.54875	0.628608	0.602271
129	1.08292	0.535148	0.621	0.618758
130	1.21228	0.60642	0.678149	0.607201
131	1.70631	0.591728	0.650039	0.623457
132	-0.281208	0.596959	0.696648	0.593952
133	-0.427116	0.612282	0.536808	0.603508
134	-0.498123	0.607617	0.534688	0.589746
135	-0.415851	0.681177	0.582984	0.60022
136	-0.406865	0.616941	0.553244	0.584382
137	-0.391209	0.633082	0.546208	0.543508
138	-0.310376	0.558962	0.568955	0.590157
139	-0.38599	0.620687	0.583058	0.586737
140	-0.453574	0.636987	0.608254	0.685972
141	-0.414433	0.607723	0.608757	0.595443
142	-0.366986	0.61272	0.584587	0.562105
143	-0.447181	0.620929	0.553082	0.558145
144	-0.291052	0.576791	0.585518	0.594645
145	-0.39654	0.590507	0.581696	0.581692
146	-0.764274	0.652438	0.566964	0.619901
147	-0.560318	0.602242	0.561678	0.605528
148	-0.435381	0.661062	0.580173	0.574458
149	-0.34647	0.603053	0.596933	0.618708
150	-0.73069	0.608106	0.622651	0.55234
151	-0.613931	0.631637	0.590456	0.592144
152	-0.560673	0.618518	0.632142	0.608948
153	-0.279761	0.581954	0.591363	0.589624
154	-0.0525474	0.584699	0.532854	0.557457
155	-0.193433	0.580431	0.548411	0.59235
156	-0.200043	0.635731	0.604521	0.582885
157	-0.291334	0.552801	0.498996	0.555487
158	-0.432079	0.569104	0.577846	0.575213
159	-0.597658	0.598665	0.581914	0.601554
160	-0.333945	0.66202	0.51493	0.574627
161	-0.275685	0.604817	0.613155	0.583766
162	-0.381169	0.617421	0.552604	0.617276
163	-0.229736	0.679351	0.622513	0.633461
164	-0.307948	0.628967	0.528702	0.629653
165	-0.36334	0.570256	0.58417	0.652797
166	-0.242764	0.635393	0.681936	0.679489
167	-0.141704	0.594878	0.693925	0.69188
168	-0.254038	0.651292	0.685994	0.630481
169	0.0163181	0.687156	0.697865	0.658864
170	-0.174391	0.643397	0.675725	0.615828
171	-0.360545	0.655672	0.625833	0.584711
172	-0.358213	0.646418	0.576068	0.587049
173	-0.0886776	0.641552	0.606996	0.618641
174	-0.165612	0.634103	0.567927	0.583772
175	-0.116326	0.634621	0.689797	0.5546
176	-0.474712	0.625583	0.598333	0.590009
177	-0.234113	0.629914	0.595841	0.593139
178	-0.277811	0.610398	0.559653	0.594843
179	-0.434209	0.649488	0.606045	0.608505
180	1.47815	0.634595	0.590181	0.585591
181	1.58029	0.606293	0.595706	0.61749
182	1.12665	0.645424	0.608428	0.595394
183	1.6219	0.643529	0.590308	0.585855
184	0.0455786	0.631973	0.598017	0.610854
185	0.819249	0.612771	0.612509	0.560283
186	0.209053	0.632331	0.611646	0.599426
187	-0.332724	0.681002	0.598213	0.614116
188	-0.404522	0.685512	0.574581	0.606508
189	-0.506656	0.582702	0.567729	0.598607
190	-0.512799	0.619805	0.5353	0.591928
191	-0.352776	0.551199	0.620143	0.656193
192	-0.423774	0.583938	0.529287	0.579105
193	-0.375342	0.59907	0.537518	0.592322
194	0.362661	0.640555	0.575579	0.629875
195	1.24872	0.661857	0.611838	0.624599
196	1.17743	0.609884	0.682724	0.62154
197	-0.263344	0.623138	0.546158	0.676711
198	-0.519057	0.624242	0.604047	0.618414
199	1.51585	0.605041	0.685951	0.629494
200	1.81384	0.594853	0.663631	0.617533
201	1.77475	0.605423	0.58835	0.628109
202	1.99055	0.571533	0.640683	0.623746
203	1.26483	0.575221	0.643955	0.633157
204	0.21311	0.574511	0.617887	0.624394
205	-0.309748	0.65108	0.60924	0.551434
206	-0.289565	0.593724	0.594883	0.617548
207	-0.359426	0.634287	0.60161	0.514516
208	-0.299558	0.523157	0.620325	0.58855
209	-0.350208	0.576144	0.603546	0.586543
210	-0.152402	0.569677	0.609174	0.567295
211	-0.364485	0.570702	0.607321	0.5973
212	-0.288936	0.553583	0.584437	0.561681
213	-0.227311	0.542476	0.579353	0.575703
214	-0.395897	0.545366	0.541324	0.560656
215	-0.34672	0.552376	0.573828	0.578792
216	-0.257053	0.569099	0.4955	0.554905
217	-0.266639	0.5856	0.518451	0.559704
218	-0.318419	0.668138	0.531298	0.576044
219	-0.346297	0.559585	0.562768	0.533505
220	-0.18926	0.644763	0.540376	0.571144
221	-0.259184	0.634882	0.472848	0.622609
222	-0.173856	0.622728	0.500021	0.564698
223	-0.251791	0.600823	0.545012	0.621163
224	-0.252271	0.616683	0.607744	0.599324
225	-0.253288	0.600924	0.50127	0.565475
226	-0.149145	0.671087	0.517201	0.594193
227	-0.285609	0.616131	0.560709	0.583024
228	-0.379634	0.571643	0.545723	0.555223
229	-0.394111	0.670602	0.499099	0.62413
230	-0.303283	0.62973	0.597771	0.594764
231	-0.221507	0.676045	0.549806	0.676848
232	0.00514717	0.688307	0.662022	0.613759
233	-0.295794	0.603269	0.620649	0.621061
234	-0.153074	0.670367	0.732014	0.678712
235	-0.579161	0.648238	0.616275	0.584693
236	-0.526459	0.634557	0.618614	0.594108
237	-0.392895	0.642711	0.560001	0.579984
238	-0.445508	0.613873	0.557456	0.637368
239	-0.512085	0.628714	0.490773	0.586358
240	-0.275686	0.598713	0.521705	0.532073
241	0.10721	0.569225	0.61554	0.559261
242	-0.46499	0.584367	0.625846	0.616978
243	-0.520095	0.663303	0.545694	0.590354
244	-0.553443	0.59513	0.573211	0.602544
245	-0.575725	0.591494	0.562319	0.612772
246	-0.461191	0.617599	0.619536	0.616664
247	-0.465746	0.603739	0.614671	0.686784
248	-0.511353	0.5683	0.590164	0.61036
249	-0.450494	0.585454	0.610795	0.594377
250	-0.474053	0.546074	0.573986	0.602073
251	-0.515542	0.603499	0.535699	0.590117
252	-0.472089	0.574882	0.55891	0.585547
253	-0.223509	0.680424	0.603688	0.601792
254	-0.307283	0.631367	0.543037	0.621205
255	-0.547829	0.600698	0.598382	0.59272
256	-0.816915	0.584649	0.623261	0.599792
257	-0.56219	0.606354	0.601562	0.546713
258	-0.435814	0.667584	0.524929	0.558957
259	-0.33311	0.624152	0.603995	0.629106
260	-0.260952	0.623191	0.621203	0.60854
261	-0.590439	0.631487	0.543748	0.593222
262	-0.492077	0.588705	0.573642	0.547563
263	-0.470381	0.62354	0.623848	0.543577
264	-0.593049	0.607179	0.589528	0.58673
265	-0.513315	0.620064	0.664305	0.564605
266	-0.724728	0.610728	0.589628	0.574102
267	-0.787539	0.552677	0.662507	0.63442
268	-0.947473	0.652104	0.60907	0.578688
269	-0.916634	0.607758	0.609383	0.582667
270	-1.09619	0.563575	0.552375	0.581306
271	-0.903846	0.589331	0.665121	0.585011
272	-0.890202	0.577787	0.635572	0.590795
273	-0.98313	0.547622	0.598482	0.567198
274	-1.11403	0.541232	0.584126	0.588136
275	-0.981265	0.52378	0.593145	0.601559
276	-0.77172	0.547413	0.570735	0.593313
277	-1.46338	0.527519	0.540654	0.585142
278	-1.38125	0.556854	0.525186	0.565174
279	-1.52918	0.535289	0.497488	0.576307
280	-1.81498	0.541562	0.570197	0.620435
281	-2.01248	0.568281	0.480859	0.58252
282	-2.01155	0.557476	0.500821	0.595639
283	-1.5518	0.508793	0.554986	0.594791
284	-0.485837	0.620837	0.614133	0.602679
285	-0.43174	0.6241	0.575285	0.619321
286	0.564492	0.576995	0.604178	0.606722
287	1.31393	0.597285	0.66919	0.588679
288	0.462189	0.588709	0.620121	0.580723
289	0.894342	0.621544	0.619409	0.596716
290	1.03648	0.602213	0.561884	0.615458
291	1.78465	0.606834	0.608676	0.61346
292	1.69892	0.602743	0.684184	0.608237
293	1.51587	0.584925	0.672831	0.565295
294	0.441958	0.59433	0.613716	0.586811
295	-0.160272	0.559886	0.63733	0.58655
296	1.10699	0.619565	0.615917	0.609444
297	1.79961	0.626266	0.580751	0.61164
298	2.00108	0.606247	0.594534	0.600643
299	1.62559	0.621271	0.594087	0.61503
300	1.83197	0.578674	0.574022	0.606027
301	0.390756	0.636376	0.600739	0.624913
302	0.873246	0.625118	0.590138	0.626892
303	0.408619	0.561527	0.606874	0.61481
304	0.141269	0.610782	0.642849	0.605686
305	-0.573725	0.612838	0.605884	0.573304
306	0.37564	0.606904	0.561567	0.600632
307	-0.0921686	0.593667	0.594344	0.584062
308	-0.496574	0.547778	0.56392	0.600922
309	-1.29797	0.629044	0.567673	0.611695
310	-1.35649	0.622308	0.561754	0.617399
311	-1.03821	0.603167	0.600963	0.593365
312	-0.849758	0.632375	0.588683	0.602069
313	0.310772	0.614779	0.615623	0.614504
314	1.79208	0.542883	0.608697	0.625185
315	0.668245	0.595955	0.600936	0.624447
316	-0.428302	0.534543	0.596549	0.58027
317	1.96656	0.587671	0.573518	0.607263
318	2.07879	0.633148	0.566902	0.601357
319	1.95871	0.602643	0.579997	0.617146
320	1.72788	0.601828	0.612793	0.620509
321	-0.501187	0.542988	0.623825	0.578517
322	-0.231066	0.639255	0.676117	0.613749
323	-0.772501	0.62548	0.65154	0.604721
324	-0.749383	0.5761	0.639671	0.615077
325	-0.441554	0.59863	0.594473	0.614848
326	0.625945	0.575232	0.59931	0.585959
327	-0.619695	0.610626	0.545747	0.622543
328	-0.545299	0.64321	0.640206	0.605865
329	-0.612665	0.644998	0.550523	0.586797
330	-0.696675	0.530929	0.620119	0.580846
331	-0.405498	0.538052	0.678309	0.593243
332	-0.158557	0.61258	0.654801	0.637412
333	-0.181908	0.544561	0.523124	0.612939
334	1.13216	0.580805	0.569705	0.610383
335	-0.870607	0.565873	0.582253	0.629038
336	-1.03301	0.538351	0.566334	0.620363
337	-0.54855	0.569913	0.526878	0.575586
338	-2.11463	0.534877	0.481489	0.613052
339	-2.14901	0.519122	0.497821	0.558062
340	-2.07033	0.56361	0.459746	0.6385
341	-1.34784	0.531713	0.52658	0.595087
342	-1.9237	0.538409	0.62117	0.568861
343	-1.79429	0.486517	0.490918	0.60327
344	-2.14851	0.496943	0.540051	0.603749
345	-2.13766	0.510633	0.604512	0.594282
346	-2.18938	0.55693	0.58101	0.562195
347	-2.16083	0.483289	0.480361	0.588227
348	-2.11457	0.546488	0.494392	0.661928
349	-2.17787	0.560116	0.526282	0.580275
350	-1.9339	0.564888	0.467675	0.588463
351	-2.02274	0.515212	0.481285	0.60467
352	-2.04839	0.542235	0.478409	0.583791
353	-2.00588	0.572069	0.531425	0.590182
354	-2.13032	0.560768	0.50498	0.590778
355	-2.11092	0.596819	0.52855	0.600139
356	-2.11729	0.605718	0.506486	0.600926
357	-2.07862	0.552293	0.547816	0.563679
358	-1.89602	0.55169	0.568336	0.576226
359	-1.73603	0.529526	0.559081	0.607215
360	-1.95674	0.548094	0.621462	0.585261
361	-1.98021	0.534912	0.51087	0.596129
362	-1.91219	0.530095	0.537522	0.583634
363	-1.91923	0.649249	0.518734	0.590934
364	-2.03436	0.56997	0.483564	0.612389
365	-1.94685	0.532685	0.546632	0.564967
366	-1.83277	0.564425	0.566163	0.614074
367	-1.38799	0.579542	0.552302	0.569362
368	-0.93348	0.619619	0.529727	0.584585
369	-0.801933	0.562826	0.571327	0.573423
370	-1.23245	0.512436	0.549063	0.571158
371	-1.55292	0.52798	0.534155	0.602526
372	-2.16206	0.562588	0.49963	0.569051
373	-2.19866	0.554237	0.494459	0.598413
374	-2.15422	0.524531	0.528436	0.592788
375	-2.02537	0.495637	0.511917	0.56257
376	-2.12099	0.559793	0.564094	0.563436
377	-2.14792	0.510273	0.510542	0.56426
378	-0.920462	0.565157	0.5662	0.550264
379	-2.04654	0.555773	0.507557	0.57135
380	-1.95785	0.508986	0.53737	0.59869
381	-1.7617	0.525761	0.53051	0.560389
382	-1.71023	0.517667	0.590947	0.578731
383	-0.961367	0.505653	0.51828	0.561611
384	-0.425314	0.55416	0.561686	0.608428
385	-1.41808	0.563675	0.588626	0.607618
386	-0.362969	0.5836	0.600858	0.605998
387	-0.953457	0.465866	0.522721	0.583352
388	-1.1643	0.53701	0.580126	0.569546
389	-1.97522	0.534353	0.533197	0.571873
390	-1.84136	0.571518	0.50829	0.567459
391	-1.84227	0.553963	0.511204	0.554968
392	-1.3575	0.533605	0.601771	0.582439
393	-1.29026	0.547882	0.609416	0.594059
394	-0.753737	0.578447	0.603396	0.606721
395	-1.5712	0.55593	0.598646	0.60698
396	-0.894702	0.533588	0.611792	0.612465
397	-0.494194	0.657028	0.647276	0.636003
398	-0.899794	0.537597	0.59057	0.649684
399	-0.452441	0.545182	0.650552	0.632972
400	-0.322158	0.548959	0.595968	0.594524
401	0.145998	0.537921	0.566518	0.645851
402	0.299526	0.567131	0.567618	0.635755
403	0.525086	0.525302	0.565132	0.613782
404	0.470164	0.572793	0.604128	0.630459
405	0.349707	0.56641	0.614714	0.635244
406	-0.715329	0.518453	0.62682	0.589461
407	0.353114	0.541253	0.624311	0.621602
408	0.104788	0.585927	0.683762	0.637019
409	0.716577	0.570834	0.622778	0.616797
410	0.590167	0.604651	0.626364	0.619801
411	0.435789	0.531295	0.65103	0.600914
412	0.278668	0.530348	0.657	0.621061
413	0.84011	0.557771	0.644725	0.606758
414	0.284845	0.578468	0.596682	0.590018
415	0.179991	0.664991	0.60692	0.612447
416	0.826667	0.564156	0.63403	0.618257
417	0.407993	0.527496	0.650684	0.621182
418	0.701949	0.588812	0.647479	0.625962
419	1.07625	0.600049	0.631141	0.632851
420	1.07888	0.595303	0.592213	0.632164
421	0.460593	0.5962	0.532171	0.59197
422	1.03799	0.587212	0.523231	0.618633
423	1.6137	0.595306	0.542769	0.597501
424	1.14662	0.621376	0.6051	0.639499
425	0.426452	0.660546	0.619845	0.616723
426	0.752346	0.60875	0.612498	0.654676
427	-0.0201727	0.548721	0.565468	0.603701
428	0.862344	0.558655	0.61385	0.599914
429	0.329939	0.579315	0.677258	0.59237
430	-0.801316	0.533962	0.664999	0.58067
431	-0.56739	0.592985	0.621788	0.576237
432	-0.744112	0.509781	0.573904	0.568667
433	0.0467885	0.604846	0.570378	0.608299
434	-0.255514	0.611632	0.555332	0.592359
435	0.10321	0.617144	0.596758	0.635595
436	1.11486	0.600669	0.628926	0.590912
437	0.863714	0.603814	0.611375	0.616187
438	1.09375	0.551984	0.598974	0.599191
439	0.220202	0.580584	0.616381	0.633278
440	0.0381029	0.583252	0.616768	0.606354
441	1.00106	0.575379	0.598853	0.597561
442	1.51752	0.566723	0.600624	0.603579
443	1.20264	0.610413	0.603056	0.604151
444	1.08166	0.610937	0.591046	0.638214
445	1.8591	0.599052	0.58585	0.608685
446	1.68742	0.604081	0.579814	0.607329
447	0.814531	0.570561	0.592181	0.598051
448	1.38188	0.659075	0.588624	0.602529
449	1.71051	0.616313	0.626705	0.605511
450	1.33484	0.615431	0.613804	0.628505
451	1.11792	0.535945	0.599678	0.662445
452	0.0381874	0.616562	0.625759	0.692975
453	-0.267365	0.566648	0.597163	0.629469
454	-0.204135	0.61888	0.613523	0.662926
455	-0.211962	0.552368	0.623487	0.679112
456	-0.349717	0.545163	0.536759	0.586623
457	-0.393634	0.613515	0.573591	0.607084
458	-0.490414	0.547946	0.612677	0.627623
459	-0.481838	0.61241	0.540345	0.582256
460	-0.402333	0.529786	0.496658	0.611456
461	-0.400406	0.565373	0.507539	0.592561
462	-0.441518	0.625945	0.532418	0.602388
463	-0.22761	0.563328	0.575305	0.652165
464	-0.415054	0.623138	0.594867	0.593553
465	-0.399454	0.586704	0.571056	0.59344
466	-0.199242	0.574377	0.518435	0.55669
467	-0.0658853	0.584816	0.626564	0.621138
468	0.0605078	0.650827	0.665538	0.598239
469	-0.13764	0.614884	0.648281	0.561382
470	-0.435388	0.585444	0.563279	0.584975
471	-0.422043	0.568142	0.534735	0.573794
472	-0.343944	0.608995	0.531267	0.567328
473	-0.371349	0.653906	0.530728	0.59245
474	-0.496716	0.563893	0.591473	0.59171
475	-0.470021	0.549491	0.533832	0.626278
476	0.146973	0.622059	0.579362	0.62098
477	0.326646	0.686774	0.641449	0.611664
478	-0.399482	0.636924	0.59556	0.610491
479	-0.394357	0.574308	0.583459	0.612904
480	-0.0749023	0.618047	0.567676	0.602856
481	0.356955	0.677551	0.658157	0.597213
482	0.800422	0.682939	0.615914	0.622478
483	-0.355341	0.531197	0.536541	0.562803
484	-0.176617	0.599479	0.546293	0.623862
485	-0.312212	0.598778	0.572585	0.612752
486	-0.284561	0.543651	0.614511	0.555532
487	-0.18309	0.677781	0.652311	0.630157
488	-0.352898	0.527766	0.564608	0.597328
489	-0.347977	0.565647	0.533847	0.57536
490	-0.255866	0.539644	0.535254	0.589174
491	-0.457032	0.54596	0.535309	0.590289
492	-0.503693	0.574804	0.547581	0.640383
493	-0.379909	0.661088	0.655929	0.558823
494	-0.46357	0.6393	0.584562	0.620547
495	-0.467542	0.61135	0.587467	0.597146
496	-0.518521	0.591978	0.557388	0.609424
497	-0.513808	0.594194	0.549849	0.601395
498	-0.503814	0.578754	0.588144	0.607014
499	-0.405732	0.609194	0.599937	0.606869
500	0.720172	0.615637	0.561816	0.601386
501	-0.381168	0.618173	0.591575	0.593071
502	0.666429	0.655466	0.664654	0.62348
503	0.463752	0.656873	0.6696	0.604722
504	0.603333	0.626926	0.657496	0.612268
505	0.650695	0.604132	0.605121	0.621182
506	0.319299	0.626727	0.630851	0.588606
507	0.461717	0.643565	0.653436	0.608748
508	1.12051	0.659588	0.671448	0.626835
509	0.722169	0.609326	0.640309	0.573832
510	-0.0810889	0.614485	0.63399	0.607503
511	0.223797	0.630269	0.611377	0.596424
512	1.16612	0.590045	0.638769	0.620103
513	0.63593	0.644042	0.650974	0.627155
514	-0.0320889	0.618325	0.633964	0.628451
515	0.276985	0.522814	0.660203	0.610098
516	0.597932	0.676496	0.612044	0.617333
517	0.642387	0.636294	0.639636	0.620624
518	0.562818	0.655605	0.657385	0.65
519	1.02728	0.587426	0.614643	0.586364
520	1.16585	0.612591	0.655738	0.620459
521	0.985573	0.606081	0.678389	0.593916
522	1.04749	0.626165	0.667495	0.606989
523	0.805138	0.672598	0.648974	0.616497
524	1.73202	0.617785	0.648102	0.657454
525	1.92643	0.619094	0.607596	0.619169
526	1.70506	0.665308	0.631319	0.629849
527	1.83922	0.577253	0.603936	0.623255
528	1.75995	0.646555	0.587159	0.613237
529	1.32261	0.660175	0.588617	0.617616
530	1.16152	0.630075	0.557192	0.611409
531	1.61458	0.59633	0.613361	0.580286
532	1.22572	0.579023	0.585346	0.592426
533	0.766163	0.658514	0.694844	0.59391
534	0.403565	0.638524	0.637585	0.591795
535	0.663131	0.659576	0.643423	0.568017
536	-0.0946264	0.618937	0.624195	0.553083
537	0.564561	0.615734	0.637702	0.638125
538	-0.285512	0.619974	0.631752	0.620866
539	-0.0820118	0.597559	0.644885	0.642971
540	0.427264	0.603417	0.609221	0.611767
541	-0.281559	0.658312	0.517867	0.617689
542	0.375634	0.567743	0.615207	0.614783
543	0.56124	0.620318	0.556313	0.621736
544	0.466389	0.636422	0.60418	0.629744
545	0.600365	0.630412	0.632926	0.640903
546	0.36288	0.622896	0.638494	0.647423
547	0.835837	0.593963	0.627007	0.646315
548	-0.166124	0.622538	0.629347	0.610654
549	0.102874	0.629733	0.602683	0.583796
550	-0.26302	0.61031	0.549133	0.591057
551	0.721005	0.610193	0.645554	0.653341
552	0.4019	0.638296	0.674268	0.668593
553	1.24627	0.590629	0.591409	0.686959
554	0.778669	0.557814	0.612152	0.637888
555	-0.0248657	0.615119	0.611319	0.602666
556	-0.280451	0.549023	0.559845	0.613787
557	-0.197589	0.594114	0.631839	0.603134
558	0.08211	0.595437	0.632326	0.600229
559	0.123795	0.619489	0.640277	0.616902
560	-0.0610222	0.651511	0.609066	0.57715
561	-0.102275	0.640557	0.628197	0.635521
562	-0.126474	0.634391	0.624989	0.612693
563	1.50231	0.572884	0.648476	0.59733
564	1.56133	0.583501	0.69406	0.578456
565	1.39801	0.643365	0.708642	0.655675
566	0.945531	0.539009	0.651699	0.614755
567	0.337668	0.585939	0.612073	0.642217
568	0.737449	0.566564	0.655644	0.637566
569	0.404908	0.580079	0.679137	0.627297
570	1.18256	0.587244	0.630756	0.650556
571	1.18093	0.57012	0.623329	0.643522
572	1.5614	0.584099	0.608796	0.634775
573	0.834846	0.558496	0.683216	0.608498
574	0.959217	0.592401	0.644026	0.656215
575	0.449339	0.656893	0.667379	0.657897
576	0.957669	0.614136	0.64891	0.669788
577	1.65417	0.566324	0.671176	0.628196
578	1.65646	0.584791	0.652177	0.637692
579	1.58406	0.664307	0.590633	0.640512
580	1.76607	0.646213	0.647904	0.63202
581	1.72103	0.528132	0.629295	0.606972
582	1.70334	0.601099	0.638043	0.607424
583	1.323	0.61427	0.640309	0.632044
584	1.48172	0.568418	0.628949	0.621035
585	1.63273	0.597898	0.714124	0.618544
586	1.7303	0.645442	0.638783	0.635183
587	1.75563	0.617413	0.634398	0.619593
588	1.75911	0.647891	0.650202	0.627183
589	1.53943	0.520261	0.665746	0.59508
590	0.885233	0.602943	0.654677	0.569787
591	0.997117	0.574181	0.627724	0.613827
592	1.64494	0.552667	0.653741	0.649423
593	1.69275	0.663565	0.629623	0.639904
594	1.81377	0.617198	0.627315	0.616741
595	1.808	0.607089	0.631188	0.605831
596	1.84368	0.636789	0.56592	0.615068
597	1.73633	0.649522	0.674118	0.617905
598	1.50713	0.631175	0.655015	0.611516
599	0.736453	0.56437	0.631031	0.653959
600	0.23968	0.629798	0.56848	0.672423
601	-0.415071	0.637708	0.567506	0.608924
602	-0.358823	0.625995	0.571428	0.704457
603	0.742842	0.591988	0.693821	0.671247
604	1.56355	0.667039	0.700474	0.605801
605	1.7506	0.626891	0.682537	0.617772
606	1.72803	0.586669	0.629066	0.609528
607	1.04971	0.562268	0.617038	0.644533
608	1.02142	0.601758	0.633781	0.65389
609	1.54114	0.639975	0.7124	0.593624
610	1.31696	0.570363	0.709407	0.646871
611	-0.0789957	0.600908	0.584255	0.654581
612	-0.427454	0.622734	0.56674	0.599804
613	-0.139825	0.632507	0.61811	0.698418
614	0.916541	0.658165	0.662985	0.624534
615	0.0157572	0.651345	0.693462	0.652824
616	-0.410638	0.628758	0.601328	0.614558
617	-0.510246	0.630987	0.630175	0.618864
618	-0.495908	0.61681	0.578457	0.624937
619	-0.279765	0.694163	0.691946	0.653767
620	-0.34229	0.667063	0.550735	0.615536
621	-0.428255	0.564079	0.535575	0.687037
622	1.56237	0.571897	0.62656	0.614313
623	1.38718	0.615591	0.659871	0.622751
624	1.14034	0.606676	0.628304	0.615113
625	0.5115	0.685038	0.585922	0.586213
626	0.797792	0.632461	0.610604	0.698637
627	1.35222	0.644424	0.651419	0.576603
628	1.57708	0.619248	0.622399	0.631868
629	1.64362	0.593915	0.607305	0.61788
630	0.696092	0.652061	0.652121	0.672701
631	1.00426	0.610313	0.646346	0.61265
632	1.46057	0.595918	0.661128	0.638519
633	0.0080634	0.608638	0.624955	0.58761
634	-0.485294	0.656017	0.591361	0.580831
635	-0.0991998	0.583211	0.675086	0.715493
636	-0.135886	0.656921	0.712798	0.688531
637	-0.292371	0.637519	0.589685	0.650688
638	-0.23056	0.654199	0.714566	0.607846
639	-0.126347	0.600699	0.618538	0.611796
640	-0.339177	0.660069	0.664919	0.576905
641	-0.184507	0.516248	0.662215	0.648771
642	-0.279346	0.561793	0.607514	0.65966
643	-0.38644	0.64768	0.566826	0.601371
644	-0.50984	0.541497	0.602191	0.604226
645	-0.318802	0.561213	0.596687	0.692774
646	-0.19437	0.572843	0.582491	0.571972
647	-0.0646416	0.589824	0.564635	0.592223
648	-0.110442	0.547565	0.583566	0.633593
649	-0.380665	0.600391	0.582096	0.617032
650	-0.532457	0.631563	0.60322	0.581291
651	-0.307125	0.658907	0.644505	0.608414
652	-0.51934	0.566939	0.562413	0.570987
653	-0.476195	0.657304	0.648525	0.652914
654	-0.446474	0.572901	0.601479	0.568648
655	-0.532961	0.608847	0.568539	0.609882
656	-0.32255	0.623753	0.635417	0.624802
657	0.310789	0.592814	0.626357	0.629899
658	-0.360967	0.602979	0.568212	0.666705
659	-0.237396	0.571414	0.604464	0.57104
660	-0.360996	0.63094	0.563288	0.568932
661	0.0337292	0.62123	0.643148	0.555241
662	0.11742	0.605435	0.612831	0.598873
663	-0.284166	0.636213	0.618635	0.591792
664	-0.368621	0.600913	0.520264	0.611342
665	-0.390982	0.616391	0.543769	0.612996
666	-0.377715	0.625059	0.626702	0.599074
667	-0.454547	0.590339	0.524769	0.601434
668	-0.413769	0.60737	0.563906	0.639879
669	-0.348943	0.62007	0.587249	0.594145
670	-0.162583	0.630578	0.678347	0.586655
671	-0.0474596	0.626334	0.610304	0.646468
672	-0.249308	0.621138	0.601335	0.654287
673	-0.201715	0.604409	0.674808	0.61877
674	-0.274486	0.652933	0.58812	0.612612
675	-0.10608	0.632795	0.657246	0.623991
676	-0.131813	0.643489	0.583958	0.608282
677	-0.274004	0.641909	0.583241	0.611723
678	-0.301903	0.628214	0.576409	0.534229
679	-0.216378	0.621929	0.561843	0.653733
680	-0.332244	0.653656	0.574747	0.664292
681	1.4171	0.587093	0.601556	0.602121
682	1.71219	0.642752	0.575539	0.617944
683	1.89962	0.580987	0.603987	0.59749
684	1.34627	0.647418	0.632263	0.644364
685	1.57554	0.606888	0.587375	0.606035
686	0.610423	0.631868	0.616594	0.644657
687	-0.142913	0.62489	0.624473	0.600722
688	-0.0198316	0.599446	0.579337	0.623426
689	-0.380641	0.630842	0.646298	0.635464
690	-0.485474	0.61105	0.561067	0.60288
691	-0.484856	0.568116	0.591992	0.605535
692	-0.445464	0.601125	0.505887	0.586431
693	0.156234	0.636279	0.59889	0.651893
694	0.997703	0.649221	0.630688	0.617088
695	-0.0995616	0.605225	0.549461	0.619261
696	-0.476378	0.619814	0.558763	0.624973
697	-0.436879	0.590444	0.541937	0.598734
698	0.33262	0.634896	0.571697	0.642814
699	1.44636	0.63226	0.689551	0.611995
700	1.41666	0.622274	0.643752	0.626741
701	1.89346	0.602228	0.627775	0.61535
702	1.33603	0.585299	0.588395	0.625881
703	2.03585	0.612474	0.616277	0.613184
704	1.94289	0.58646	0.675499	0.610452
705	1.60697	0.537182	0.624306	0.63299
706	0.186342	0.604427	0.598907	0.689832
707	-0.26279	0.584688	0.69732	0.65341
708	-0.33965	0.624012	0.634218	0.579251
709	-0.306179	0.591899	0.586812	0.661717
710	-0.156198	0.686014	0.54612	0.638631
711	-0.216968	0.613267	0.557042	0.605453
712	-0.31782	0.544382	0.688407	0.613889
713	-0.373001	0.665406	0.66946	0.538514
714	-0.264316	0.609668	0.581928	0.586558
715	-0.154216	0.599614	0.511446	0.582202
716	-0.0614198	0.527345	0.52276	0.592363
717	-0.197788	0.59894	0.582578	0.589022
718	-0.199516	0.560458	0.581362	0.56317
719	-0.217	0.521193	0.481453	0.621263
720	-0.285562	0.538102	0.53239	0.543994
721	-0.25048	0.635761	0.544966	0.564841
722	-0.314566	0.627809	0.540172	0.575271
723	-0.219144	0.55822	0.522441	0.570831
724	-0.265816	0.572394	0.531444	0.610915
725	-0.322306	0.553412	0.587046	0.561159
726	-0.249726	0.619323	0.538649	0.595837
727	-0.205381	0.556718	0.529445	0.528309
728	-0.278741	0.554106	0.578611	0.566051
729	-0.258403	0.577749	0.579864	0.592164
730	-0.199748	0.562598	0.589777	0.533643
731	-0.183876	0.595117	0.590993	0.562055
732	-0.282134	0.594246	0.593237	0.597633
733	-0.385361	0.627241	0.522666	0.541393
734	-0.297494	0.574425	0.558782	0.6151
735	-0.322845	0.601036	0.566049	0.59919
736	-0.317779	0.586182	0.550065	0.54823
737	-0.233316	0.657164	0.6017	0.577354
738	-0.332172	0.64836	0.645472	0.624532
739	-0.371106	0.639518	0.61199	0.557749
740	-0.512378	0.602061	0.538955	0.580314
741	-0.530075	0.649858	0.625266	0.595306
742	-0.510808	0.633307	0.504782	0.601381
743	-0.390911	0.628872	0.638134	0.614285
744	-0.359511	0.615224	0.640051	0.624649
745	-0.248659	0.608223	0.61831	0.676787
746	-0.482537	0.640873	0.620877	0.602457
747	-0.524944	0.625652	0.61431	0.599199
748	-0.469979	0.566855	0.632666	0.570308
749	-0.466218	0.574057	0.592337	0.59202
750	-0.442549	0.57382	0.642704	0.583296
751	-0.517971	0.629903	0.64784	0.577827
752	-0.287494	0.623959	0.586223	0.606425
753	-0.456002	0.590502	0.608486	0.622164
754	-0.175007	0.595699	0.641509	0.618531
755	-0.00199503	0.60349	0.650877	0.59068
756	0.941297	0.601689	0.658093	0.610797
757	0.721175	0.543191	0.634752	0.625912
758	0.213752	0.599792	0.642851	0.657094
759	-0.395934	0.607141	0.640096	0.609054
760	-0.472123	0.674062	0.578064	0.598324
761	-0.437906	0.497228	0.638632	0.574541
762	-0.525482	0.636095	0.649208	0.601798
763	-0.593144	0.674812	0.591464	0.565505
764	-0.768823	0.590864	0.604289	0.557892
765	-0.539058	0.587019	0.614217	0.559027
766	-0.528283	0.620751	0.619159	0.576907
767	-0.514819	0.645145	0.591963	0.634514
768	-0.453746	0.580066	0.688219	0.620006
769	-0.617367	0.640546	0.587472	0.599142
770	-0.59862	0.647948	0.613611	0.57705
771	-0.856257	0.554742	0.552962	0.576558
772	-0.708531	0.578142	0.589841	0.566501
773	-0.612323	0.568005	0.59915	0.586247
774	-0.825808	0.590476	0.552196	0.620257
775	-0.704933	0.560017	0.615335	0.60029
776	-0.766002	0.587162	0.634121	0.613284
777	-0.943258	0.570316	0.647009	0.617133
778	-0.900133	0.513863	0.586316	0.59625
779	-0.772339	0.547434	0.573877	0.587403
780	-0.85259	0.531909	0.574862	0.627777
781	-0.867133	0.549079	0.641443	0.601402
782	-1.21004	0.565331	0.587685	0.579368
783	-1.31896	0.585963	0.565096	0.609944
784	-1.52427	0.583279	0.52923	0.573989
785	-1.91436	0.536116	0.569421	0.588576
786	-2.03568	0.549382	0.518191	0.569319
787	-1.55299	0.58166	0.553194	0.575389
788	-0.794091	0.638258	0.560843	0.599679
789	-0.43126	0.629125	0.557853	0.623006
790	0.655551	0.64532	0.623898	0.592202
791	1.06548	0.602789	0.604735	0.609495
792	1.97305	0.597236	0.612878	0.612262
793	1.67416	0.602802	0.576753	0.601746
794	0.150147	0.618138	0.646567	0.637222
795	1.79561	0.56851	0.572105	0.60159
796	1.81838	0.617277	0.572994	0.615017
797	1.993	0.559164	0.626505	0.60893
798	1.88028	0.592057	0.631986	0.609534
799	1.87028	0.57071	0.608094	0.609701
800	0.912352	0.62655	0.599721	0.668588
801	1.46834	0.587927	0.605648	0.629357
802	1.35344	0.63142	0.673089	0.610023
803	1.59965	0.628019	0.641038	0.600545
804	1.24927	0.586362	0.592606	0.596449
805	1.27024	0.594378	0.609831	0.622812
806	0.862448	0.59786	0.621815	0.610848
807	1.42335	0.589993	0.597961	0.612875
808	0.447673	0.599919	0.660601	0.56328
809	-0.126275	0.61925	0.673389	0.579365
810	-0.4426	0.653932	0.60135	0.670656
811	-0.579246	0.596577	0.698515	0.601602
812	-0.270365	0.63391	0.588615	0.590725
813	-0.456921	0.596171	0.560431	0.618021
814	-0.357931	0.604397	0.588462	0.619106
815	-0.543111	0.632026	0.624153	0.612243
816	-0.741784	0.590447	0.655978	0.633695
817	-0.35478	0.557479	0.582341	0.619673
818	0.994574	0.655993	0.620807	0.645666
819	0.210869	0.609976	0.569265	0.613315
820	1.98069	0.611766	0.604548	0.627419
821	1.78171	0.594657	0.596753	0.601635
822	-0.365878	0.628264	0.615726	0.597642
823	-0.581568	0.578856	0.586827	0.594361
824	-0.976057	0.610161	0.555802	0.628119
825	-0.549762	0.630694	0.575461	0.61293
826	0.631876	0.61611	0.622041	0.611356
827	1.94144	0.589527	0.64106	0.614807
828	2.05127	0.613049	0.617277	0.617816
829	1.48857	0.613423	0.605398	0.629858
830	-0.39771	0.636611	0.663327	0.600787
831	-1.08917	0.594277	0.638372	0.603307
832	-1.08568	0.608276	0.584491	0.586907
833	-0.634847	0.615032	0.608265	0.635772
834	-0.167041	0.577651	0.558395	0.60602
835	-1.22044	0.535594	0.518425	0.565854
836	-2.08101	0.53062	0.524914	0.570751
837	-2.13705	0.544849	0.507742	0.578788
838	-2.16975	0.548429	0.497416	0.577172
839	-2.0812	0.509228	0.525929	0.641124
840	-2.15081	0.61957	0.518956	0.628963
841	-2.17084	0.540702	0.571975	0.560886
842	-2.04053	0.568488	0.546845	0.572726
843	-1.91297	0.564414	0.554183	0.571368
844	-1.098	0.607378	0.549977	0.567588
845	-1.15717	0.551523	0.604829	0.626903
846	-2.1409	0.54924	0.524593	0.612726
847	-2.10544	0.537992	0.489003	0.597512
848	-1.9634	0.59267	0.466668	0.61547
849	-1.9793	0.583533	0.512912	0.631869
850	-2.03758	0.548321	0.481485	0.588649
851	-2.04258	0.570397	0.47104	0.602611
852	-1.87715	0.617279	0.527985	0.611687
853	-2.09254	0.576963	0.505393	0.58049
854	-1.72859	0.580253	0.540306	0.641241
855	-2.12157	0.565814	0.52903	0.587501
856	-1.91648	0.552216	0.498941	0.609417
857	-1.93526	0.578823	0.570986	0.569313
858	-2.03536	0.568098	0.508782	0.601438
859	-1.72891	0.576797	0.619885	0.61188
860	-1.15487	0.600103	0.557196	0.588353
861	0.0690348	0.637726	0.544425	0.637455
862	-0.526853	0.625786	0.604848	0.58593
863	-0.659527	0.612399	0.59805	0.589759
864	-1.18872	0.534789	0.589498	0.577118
865	-1.25779	0.554155	0.542302	0.592871
866	-1.66693	0.554712	0.543561	0.571146
867	-1.92877	0.569673	0.584967	0.5834
868	-2.01082	0.647238	0.513033	0.61632
869	-1.92694	0.641112	0.521747	0.573079
870	-2.11537	0.541126	0.48732	0.587431
871	-2.21145	0.528326	0.486808	0.563695
872	-2.20873	0.533304	0.497372	0.561261
873	-2.0874	0.540385	0.485984	0.586364
874	-2.09432	0.549821	0.512593	0.553139
875	-2.09628	0.59725	0.484648	0.559014
876	-2.00156	0.543099	0.508673	0.582383
877	-1.757	0.532932	0.478499	0.588825
878	-0.416411	0.603811	0.556922	0.585024
879	-0.440987	0.528951	0.530418	0.5558
880	-0.409699	0.617655	0.51833	0.600426
881	-0.88427	0.530144	0.493788	0.643162
882	-0.150967	0.624278	0.566738	0.649778
883	-1.14211	0.508358	0.544186	0.545339
884	-0.671437	0.503892	0.50206	0.617047
885	-0.404269	0.538495	0.593228	0.64391
886	-1.71042	0.540724	0.51271	0.559829
887	-1.90677	0.597706	0.558009	0.580396
888	-1.65335	0.622486	0.580455	0.609634
889	-1.52923	0.561104	0.596773	0.583006
890	-1.17182	0.661876	0.564527	0.5755
891	-0.879779	0.675242	0.576622	0.573339
892	-0.739229	0.545535	0.587938	0.575251
893	-1.40835	0.610796	0.580181	0.585518
894	-0.382747	0.689397	0.608289	0.668984
895	-0.626684	0.537842	0.579659	0.645914
896	-0.493766	0.535762	0.618589	0.574756
897	-0.072361	0.546108	0.620433	0.607032
898	0.235495	0.621092	0.665803	0.627777
899	0.328321	0.55523	0.603711	0.58906
900	0.425798	0.545204	0.54668	0.600193
901	0.454958	0.57097	0.552417	0.62562
902	0.504283	0.56017	0.568951	0.635666
903	0.447584	0.596899	0.675892	0.65013
904	0.705556	0.521941	0.656041	0.66023
905	0.471249	0.595259	0.627696	0.664843
906	0.459013	0.571649	0.692123	0.625609
907	0.765201	0.609244	0.668677	0.610859
908	0.51101	0.590441	0.665453	0.593057
909	-0.147384	0.487347	0.637485	0.623427
910	0.844229	0.567643	0.65533	0.6198
911	0.833257	0.56311	0.650695	0.587602
912	0.067342	0.565904	0.619601	0.649478
913	0.635706	0.640041	0.650484	0.605348
914	0.307296	0.626558	0.614592	0.615297
915	0.500912	0.615954	0.669901	0.608709
916	0.719813	0.586818	0.581114	0.631521
917	0.710868	0.534208	0.581042	0.620881
918	1.16079	0.620759	0.657974	0.608111
919	1.19304	0.598487	0.699523	0.634469
920	0.813321	0.635608	0.55716	0.607164
921	0.760669	0.645015	0.55477	0.594927
922	1.49326	0.624075	0.602714	0.624002
923	1.23049	0.597407	0.591127	0.584692
924	0.275345	0.617535	0.516115	0.622303
925	1.47242	0.614003	0.638415	0.592161
926	0.909788	0.617821	0.646572	0.62396
927	0.00407318	0.660683	0.629109	0.621777
928	0.42885	0.629489	0.633748	0.630466
929	-0.502306	0.604525	0.581674	0.605941
930	-0.51461	0.6432	0.616602	0.640629
931	-0.715088	0.516741	0.566211	0.578358
932	-0.179154	0.658282	0.566917	0.585044
933	0.140362	0.608127	0.631958	0.606872
934	-0.169718	0.661642	0.628949	0.628699
935	0.215667	0.631778	0.605901	0.60895
936	1.07466	0.585726	0.60026	0.605086
937	0.812751	0.652064	0.62957	0.657475
938	1.46149	0.609469	0.657398	0.608877
939	1.4149	0.572547	0.595607	0.610808
940	0.880209	0.6076	0.579051	0.653543
941	1.31757	0.617627	0.620002	0.594017
942	1.81756	0.608163	0.616095	0.602595
943	1.90082	0.630321	0.632953	0.608845
944	1.75632	0.593441	0.610666	0.605284
945	1.55813	0.592244	0.579068	0.614587
946	1.39838	0.578722	0.599491	0.622041
947	1.25468	0.564349	0.587609	0.607244
948	-0.254764	0.623271	0.606799	0.613557
949	-0.262999	0.637302	0.679203	0.641287
950	0.380318	0.65381	0.587492	0.639577
951	-0.0458784	0.645876	0.574915	0.621401
952	0.00815134	0.637155	0.59201	0.622816
953	-0.172401	0.647676	0.586125	0.55296
954	-0.163137	0.660449	0.570708	0.601952
955	-0.394275	0.617435	0.569543	0.639565
956	-0.463987	0.62522	0.594299	0.645056
957	-0.455244	0.614559	0.551036	0.611654
958	-0.323719	0.656468	0.600459	0.585621
959	-0.305482	0.61048	0.565537	0.577379
960	-0.330592	0.660953	0.561224	0.593796
961	-0.404654	0.593389	0.543493	0.598251
962	-0.453886	0.625372	0.592697	0.61448
963	-0.130963	0.654941	0.608996	0.627537
964	-0.0610976	0.653549	0.558986	0.618752
965	-0.0837232	0.607096	0.543766	0.595637
966	-0.413568	0.617319	0.594847	0.603437
967	-0.468794	0.631358	0.514297	0.607219
968	-0.418825	0.550193	0.544877	0.609165
969	-0.353462	0.590954	0.665888	0.604831
970	-0.279879	0.60519	0.621284	0.612158
971	-0.500305	0.613277	0.540539	0.614493
972	-0.334224	0.6073	0.593278	0.649849
973	0.195762	0.578154	0.590104	0.615133
974	0.234756	0.610287	0.626045	0.634199
975	-0.418522	0.587553	0.517426	0.64561
976	-0.256533	0.577464	0.629175	0.636152
977	0.109957	0.59519	0.638315	0.620011
978	0.903302	0.592541	0.597477	0.627673
979	-0.0259159	0.614416	0.67861	0.653911
980	-0.366696	0.636041	0.538804	0.607639
981	-0.275588	0.592914	0.573374	0.64955
982	-0.159977	0.651461	0.582565	0.59826
983	-0.275516	0.64262	0.59453	0.595787
984	-0.161837	0.578254	0.638917	0.678884
985	-0.182179	0.636585	0.639952	0.592
986	-0.221423	0.629396	0.537615	0.611893
987	-0.415998	0.54732	0.57637	0.577624
988	-0.353001	0.589559	0.556786	0.606672
989	-0.331092	0.561606	0.606214	0.594748
990	-0.442511	0.671477	0.539893	0.592707
991	-0.483463	0.583938	0.602967	0.599782
992	-0.478368	0.564777	0.55757	0.592802
993	-0.4511	0.608227	0.650161	0.667764
994	-0.319552	0.661116	0.543945	0.577327
995	-0.520538	0.584599	0.53032	0.59629
996	-0.479759	0.616025	0.59829	0.58421
997	-0.474981	0.604882	0.58544	0.602453
998	-0.444298	0.612256	0.570643	0.605033
999	-0.394498	0.620091	0.575253	0.60443
1000	0.930214	0.657919	0.587533	0.593242

[truncated: 9 more sheets: Fig. S5, Fig. S6, Fig. S7, Fig. S8, Fig. S9, Fig. S10, Fig. S11, Fig. S12, Sheet1]
